# Supplementary material for: Somatic copy number alterations in gastric adenocarcinomas among Asian and Western patients
Source: PLoS One. 2017 Apr 20;12(4):e0176045. doi: 10.1371/journal.pone.0176045 (PMC5398631; doi:10.1371/journal.pone.0176045)
Supplement: S1 Table — (XLSX) [file pone.0176045.s007.xlsx]

## Sheet: gew.140304.sif.txt
Supplementary Table 1: Patient samples and characteristics.
Sample	Source	Genetic ancestry	Country	CIN status	Histological type	Tumor stage	ABSOLUTE call	ABSOLUTE purity	ABSOLUTE ploidy	ABSOLUTE WGDs	Tumor accession	Matched normal accession	Tumor array	Matched normal array
BYS-01	Korea	east	Korea	non-CIN	NA	I	low purity	NA	NA	NA	GSE77775-GSM2058935	GSE77775-GSM2059013	DAVIT_p_BassGastricSNP1_N_GenomeWideSNP_6_A01_741356	DAVIT_p_BassGastricSNP1_N_GenomeWideSNP_6_E09_741232
BYS-02	Korea	east	Korea	non-CIN	Diffuse	III	called	0.51	2.16	0	GSE77775-GSM2058936	GSE77775-GSM2059014	DAVIT_p_BassGastricSNP1_N_GenomeWideSNP_6_A02_741240	DAVIT_p_BassGastricSNP1_N_GenomeWideSNP_6_E10_741298
BYS-03	Korea	east	Korea	non-CIN	NA	I	low purity	NA	NA	NA	GSE77775-GSM2058937	NA	DAVIT_p_BassGastricSNP1_N_GenomeWideSNP_6_A03_741270	NA
BYS-04	Korea	east	Korea	non-CIN	NA	II	no solution	NA	NA	NA	GSE77775-GSM2058938	GSE77775-GSM2059015	DAVIT_p_BassGastricSNP1_N_GenomeWideSNP_6_A05_741204	DAVIT_p_BassGastricSNP1_N_GenomeWideSNP_6_A06_741206
BYS-05	Korea	east	Korea	non-CIN	Intestinal	II	low purity	NA	NA	NA	GSE77775-GSM2058939	NA	DAVIT_p_BassGastricSNP1_N_GenomeWideSNP_6_A08_741386	NA
BYS-06	Korea	east	Korea	CIN	Diffuse	I	called	0.51	2.62	1	GSE77775-GSM2058940	GSE77775-GSM2059016	DAVIT_p_BassGastricSNP1_N_GenomeWideSNP_6_A09_741348	DAVIT_p_BassGastricSNP1_N_GenomeWideSNP_6_A10_741370
BYS-07	Korea	east	Korea	non-CIN	Intestinal	I	low purity	NA	NA	NA	GSE77775-GSM2058941	GSE77775-GSM2059017	DAVIT_p_BassGastricSNP1_N_GenomeWideSNP_6_A12_741246	DAVIT_p_BassGastricSNP1_N_GenomeWideSNP_6_F03_741328
BYS-08	Korea	east	Korea	non-CIN	Diffuse	II	called	0.89	3.96	1	GSE77775-GSM2058942	GSE77775-GSM2059018	DAVIT_p_BassGastricSNP1_N_GenomeWideSNP_6_B01_741296	DAVIT_p_BassGastricSNP1_N_GenomeWideSNP_6_E06_741220
BYS-09	Korea	east	Korea	non-CIN	Diffuse	III	called	0.4	2.06	0	GSE77775-GSM2058943	GSE77775-GSM2059019	DAVIT_p_BassGastricSNP1_N_GenomeWideSNP_6_B02_741282	DAVIT_p_BassGastricSNP1_N_GenomeWideSNP_6_B03_741256
BYS-10	Korea	east	Korea	non-CIN	Diffuse	IV	low purity	NA	NA	NA	GSE77775-GSM2058944	GSE77775-GSM2059020	DAVIT_p_BassGastricSNP1_N_GenomeWideSNP_6_B04_741228	DAVIT_p_BassGastricSNP1_N_GenomeWideSNP_6_B05_741318
BYS-11	Korea	east	Korea	CIN	Intestinal	III	called	0.36	1.8	0	GSE77775-GSM2058945	NA	DAVIT_p_BassGastricSNP1_N_GenomeWideSNP_6_B06_741198	NA
BYS-12	Korea	outlier	Korea	non-CIN	NA	II	called	0.37	4.55	1	GSE77775-GSM2058946	GSE77775-GSM2059021	DAVIT_p_BassGastricSNP1_N_GenomeWideSNP_6_B07_741368	DAVIT_p_BassGastricSNP1_N_GenomeWideSNP_6_B08_741330
BYS-13	Korea	east	Korea	non-CIN	Intestinal	III	low purity	NA	NA	NA	GSE77775-GSM2058947	GSE77775-GSM2059022	DAVIT_p_BassGastricSNP1_N_GenomeWideSNP_6_B09_741234	DAVIT_p_BassGastricSNP1_N_GenomeWideSNP_6_B10_741222
BYS-14	Korea	east	Korea	CIN	Diffuse	III	called	0.37	3.04	1	GSE77775-GSM2058948	GSE77775-GSM2059023	DAVIT_p_BassGastricSNP1_N_GenomeWideSNP_6_B12_741376	DAVIT_p_BassGastricSNP1_N_GenomeWideSNP_6_C01_741286
BYS-15	Korea	east	Korea	non-CIN	Intestinal	II	called	0.19	3.78	1	GSE77775-GSM2058949	GSE77775-GSM2059024	DAVIT_p_BassGastricSNP1_N_GenomeWideSNP_6_C03_741260	DAVIT_p_BassGastricSNP1_N_GenomeWideSNP_6_F09_741244
BYS-16	Korea	east	Korea	CIN	Intestinal	IV	called	0.38	2.72	1	GSE77775-GSM2058950	GSE77775-GSM2059025	DAVIT_p_BassGastricSNP1_N_GenomeWideSNP_6_C04_741200	DAVIT_p_BassGastricSNP1_N_GenomeWideSNP_6_C05_741252
BYS-17	Korea	east	Korea	CIN	Diffuse	IV	called	0.6	3.19	1	GSE77775-GSM2058951	GSE77775-GSM2059026	DAVIT_p_BassGastricSNP1_N_GenomeWideSNP_6_C06_741320	DAVIT_p_BassGastricSNP1_N_GenomeWideSNP_6_C07_741302
BYS-18	Korea	east	Korea	non-CIN	Intestinal	III	called	0.19	2.01	0	GSE77775-GSM2058952	GSE77775-GSM2059027	DAVIT_p_BassGastricSNP1_N_GenomeWideSNP_6_C08_741352	DAVIT_p_BassGastricSNP1_N_GenomeWideSNP_6_C09_741308
BYS-19	Korea	east	Korea	non-CIN	Intestinal	III	low purity	NA	NA	NA	GSE77775-GSM2058953	GSE77775-GSM2059028	DAVIT_p_BassGastricSNP1_N_GenomeWideSNP_6_C10_741360	DAVIT_p_BassGastricSNP1_N_GenomeWideSNP_6_C11_741362
BYS-20	Korea	east	Korea	CIN	Diffuse	III	called	0.44	4.23	2	GSE77775-GSM2058954	GSE77775-GSM2059029	DAVIT_p_BassGastricSNP1_N_GenomeWideSNP_6_C12_741334	DAVIT_p_BassGastricSNP1_N_GenomeWideSNP_6_D01_741248
BYS-21	Korea	east	Korea	non-CIN	Intestinal	III	high non-clonal	0.35	3.05	1	GSE77775-GSM2058955	GSE77775-GSM2059030	DAVIT_p_BassGastricSNP1_N_GenomeWideSNP_6_D02_741378	DAVIT_p_BassGastricSNP1_N_GenomeWideSNP_6_G01_741300
BYS-22	Korea	east	Korea	non-CIN	Diffuse	IV	called	0.57	2.05	0	GSE77775-GSM2058956	GSE77775-GSM2059031	DAVIT_p_BassGastricSNP1_N_GenomeWideSNP_6_D03_741262	DAVIT_p_BassGastricSNP1_N_GenomeWideSNP_6_D04_741202
BYS-23	Korea	east	Korea	non-CIN	Intestinal	II	called	0.37	2.02	0	GSE77775-GSM2058957	GSE77775-GSM2059032	DAVIT_p_BassGastricSNP1_N_GenomeWideSNP_6_D05_741366	DAVIT_p_BassGastricSNP1_N_GenomeWideSNP_6_D06_741224
BYS-24	Korea	east	Korea	CIN	Diffuse	III	called	0.54	2.87	1	GSE77775-GSM2322537	GSE77775-GSM2322538	DAVIT_p_BassGastricSNP1_N_GenomeWideSNP_6_D09_741314	DAVIT_p_BassGastricSNP1_N_GenomeWideSNP_6_D10_741208
BYS-25	Korea	east	Korea	CIN	Diffuse	III	called	0.3	2.22	0	GSE77775-GSM2058959	NA	DAVIT_p_BassGastricSNP1_N_GenomeWideSNP_6_D11_741304	NA
BYS-27	Korea	east	Korea	non-CIN	Diffuse	IV	called	0.18	1.97	0	GSE77775-GSM2058961	GSE77775-GSM2059035	DAVIT_p_BassGastricSNP1_N_GenomeWideSNP_6_E04_741276	DAVIT_p_BassGastricSNP1_N_GenomeWideSNP_6_G05_741350
BYS-28	Korea	east	Korea	CIN	Diffuse	III	high non-clonal	0.93	2.89	1	GSE77775-GSM2058962	NA	DAVIT_p_BassGastricSNP1_N_GenomeWideSNP_6_E05_741312	NA
BYS-29	Korea	east	Korea	non-CIN	NA	III	low purity	NA	NA	NA	GSE77775-GSM2058963	GSE77775-GSM2059036	DAVIT_p_BassGastricSNP1_N_GenomeWideSNP_6_E07_741238	DAVIT_p_BassGastricSNP1_N_GenomeWideSNP_6_E08_741336
BYS-30	Korea	east	Korea	CIN	Diffuse	I	called	0.17	2.44	0	GSE77775-GSM2058964	NA	DAVIT_p_BassGastricSNP1_N_GenomeWideSNP_6_E11_741210	NA
BYS-31	Korea	east	Korea	non-CIN	NA	III	no solution	NA	NA	NA	GSE77775-GSM2058965	GSE77775-GSM2059037	DAVIT_p_BassGastricSNP1_N_GenomeWideSNP_6_E12_741372	DAVIT_p_BassGastricSNP1_N_GenomeWideSNP_6_A04_741280
BYS-32	Korea	outlier	Korea	non-CIN	NA	III	called	0.5	2.01	0	GSE77775-GSM2058966	GSE77775-GSM2059038	DAVIT_p_BassGastricSNP1_N_GenomeWideSNP_6_F01_741236	DAVIT_p_BassGastricSNP1_N_GenomeWideSNP_6_A07_741250
BYS-34	Korea	east	Korea	non-CIN	Diffuse	II	low purity	NA	NA	NA	GSE77775-GSM2058968	GSE77775-GSM2059040	DAVIT_p_BassGastricSNP1_N_GenomeWideSNP_6_F04_741338	DAVIT_p_BassGastricSNP1_N_GenomeWideSNP_6_G09_741326
BYS-35	Korea	east	Korea	non-CIN	Intestinal	II	low purity	NA	NA	NA	GSE77775-GSM2058969	GSE77775-GSM2059041	DAVIT_p_BassGastricSNP1_N_GenomeWideSNP_6_F05_741306	DAVIT_p_BassGastricSNP1_N_GenomeWideSNP_6_B11_741380
BYS-36	Korea	east	Korea	non-CIN	Intestinal	II	low purity	NA	NA	NA	GSE77775-GSM2058970	GSE77775-GSM2059042	DAVIT_p_BassGastricSNP1_N_GenomeWideSNP_6_F06_741242	DAVIT_p_BassGastricSNP1_N_GenomeWideSNP_6_C02_741294
BYS-37	Korea	east	Korea	non-CIN	Diffuse	II	low purity	NA	NA	NA	GSE77775-GSM2058971	GSE77775-GSM2059043	DAVIT_p_BassGastricSNP1_N_GenomeWideSNP_6_F07_741382	DAVIT_p_BassGastricSNP1_N_GenomeWideSNP_6_F08_741332
BYS-38	Korea	east	Korea	CIN	Diffuse	III	called	0.22	2	0	GSE77775-GSM2058972	GSE77775-GSM2059044	DAVIT_p_BassGastricSNP1_N_GenomeWideSNP_6_F10_741346	DAVIT_p_BassGastricSNP1_N_GenomeWideSNP_6_G08_741290
BYS-39	Korea	east	Korea	non-CIN	Intestinal	II	called	0.41	2.04	0	GSE77775-GSM2058973	GSE77775-GSM2059045	DAVIT_p_BassGastricSNP1_N_GenomeWideSNP_6_F11_741214	DAVIT_p_BassGastricSNP1_N_GenomeWideSNP_6_F12_741268
BYS-40	Korea	east	Korea	non-CIN	Diffuse	II	called	0.59	2.15	0	GSE77775-GSM2058974	GSE77775-GSM2059046	DAVIT_p_BassGastricSNP1_N_GenomeWideSNP_6_G02_741284	DAVIT_p_BassGastricSNP1_N_GenomeWideSNP_6_D08_741344
BYS-41	Korea	east	Korea	non-CIN	Intestinal	I	low purity	NA	NA	NA	GSE77775-GSM2058975	GSE77775-GSM2059047	DAVIT_p_BassGastricSNP1_N_GenomeWideSNP_6_G04_741322	DAVIT_p_BassGastricSNP1_N_GenomeWideSNP_6_E03_741216
BYS-42	Korea	east	Korea	CIN	NA	III	called	0.2	2	0	GSE77775-GSM2058976	GSE77775-GSM2059048	DAVIT_p_BassGastricSNP1_N_GenomeWideSNP_6_G06_741218	DAVIT_p_BassGastricSNP1_N_GenomeWideSNP_6_G07_741310
BYS-43	Korea	east	Korea	CIN	Intestinal	IV	called	0.32	4.31	2	GSE77775-GSM2058977	GSE77775-GSM2059049	DAVIT_p_BassGastricSNP1_N_GenomeWideSNP_6_G10_741288	DAVIT_p_BassGastricSNP1_N_GenomeWideSNP_6_D07_741358
BYS-44	Korea	outlier	Korea	non-CIN	Diffuse	II	called	0.47	2.11	0	GSE77775-GSM2058978	NA	NUID_0000_0110_4089	NA
BYS-45	Korea	east	Korea	non-CIN	Intestinal	III	called	0.23	3.95	1	GSE77775-GSM2058979	NA	NUID_0000_0110_4090	NA
BYS-46	Korea	east	Korea	non-CIN	Intestinal	III	low purity	NA	NA	NA	GSE77775-GSM2058980	NA	NUID_0000_0110_4091	NA
BYS-47	Korea	east	Korea	non-CIN	Intestinal	III	low purity	NA	NA	NA	GSE77775-GSM2058981	NA	NUID_0000_0110_4092	NA
BYS-48	Korea	east	Korea	CIN	NA	III	no solution	NA	NA	NA	GSE77775-GSM2058982	NA	NUID_0000_0110_4093	NA
BYS-49	Korea	east	Korea	non-CIN	Diffuse	II	called	0.73	2.02	0	GSE77775-GSM2058983	NA	NUID_0000_0110_4094	NA
BYS-50	Korea	east	Korea	CIN	Intestinal	III	called	0.38	2.11	0	GSE77775-GSM2058984	NA	NUID_0000_0110_4095	NA
BYS-51	Korea	east	Korea	CIN	Diffuse	IV	high non-clonal	0.67	4.62	2	GSE77775-GSM2058985	NA	NUID_0000_0110_4096	NA
BYS-52	Korea	east	Korea	CIN	Intestinal	III	called	0.19	2.07	0	GSE77775-GSM2058986	NA	NUID_0000_0110_4097	NA
BYS-53	Korea	east	Korea	non-CIN	Intestinal	III	no solution	NA	NA	NA	GSE77775-GSM2058987	NA	NUID_0000_0110_4098	NA
BYS-54	Korea	east	Korea	CIN	Intestinal	III	no solution	NA	NA	NA	GSE77775-GSM2058988	NA	NUID_0000_0110_4099	NA
BYS-55	Korea	east	Korea	non-CIN	Intestinal	III	low purity	NA	NA	NA	GSE77775-GSM2058989	NA	NUID_0000_0110_4100	NA
BYS-56	Korea	east	Korea	CIN	Diffuse	III	called	0.23	2.2	0	GSE77775-GSM2058990	NA	NUID_0000_0110_4101	NA
BYS-57	Korea	east	Korea	non-CIN	Diffuse	IV	called	0.67	2.13	0	GSE77775-GSM2058991	NA	NUID_0000_0110_4102	NA
BYS-58	Korea	east	Korea	non-CIN	Diffuse	III	called	0.31	2	0	GSE77775-GSM2058992	NA	NUID_0000_0110_4103	NA
BYS-59	Korea	outlier	Korea	non-CIN	NA	III	high entropy	0.36	2.1	0	GSE77775-GSM2058993	NA	NUID_0000_0110_4104	NA
BYS-60	Korea	outlier	Korea	non-CIN	Diffuse	III	no solution	NA	NA	NA	GSE77775-GSM2058994	NA	NUID_0000_0110_4105	NA
BYS-61	Korea	east	Korea	non-CIN	NA	IV	called	0.37	2.14	0	GSE77775-GSM2058995	NA	NUID_0000_0110_4106	NA
BYS-62	Korea	east	Korea	CIN	Intestinal	II	called	0.38	3.02	1	GSE77775-GSM2058996	NA	NUID_0000_0110_4107	NA
BYS-63	Korea	east	Korea	CIN	Diffuse	II	called	0.84	3.32	1	GSE77775-GSM2058997	NA	NUID_0000_0110_4108	NA
BYS-64	Korea	east	Korea	CIN	Diffuse	II	high non-clonal	0.64	4.86	2	GSE77775-GSM2058998	NA	NUID_0000_0110_4109	NA
BYS-65	Korea	east	Korea	CIN	Diffuse	III	called	0.18	1.88	0	GSE77775-GSM2058999	NA	NUID_0000_0110_4110	NA
BYS-66	Korea	east	Korea	non-CIN	Intestinal	III	called	0.35	2.13	0	GSE77775-GSM2059000	NA	NUID_0000_0110_4111	NA
BYS-67	Korea	east	Korea	CIN	Diffuse	III	high non-clonal	0.51	2.91	1	GSE77775-GSM2059001	NA	NUID_0000_0110_4112	NA
BYS-68	Korea	east	Korea	CIN	Diffuse	III	called	0.6	6.89	2	GSE77775-GSM2059002	NA	NUID_0000_0110_4113	NA
BYS-69	Korea	east	Korea	non-CIN	Diffuse	III	high non-clonal	0.44	2.94	1	GSE77775-GSM2059003	NA	NUID_0000_0110_4114	NA
BYS-70	Korea	east	Korea	non-CIN	Intestinal	III	called	0.95	1.99	0	GSE77775-GSM2059004	NA	NUID_0000_0110_4115	NA
BYS-71	Korea	east	Korea	CIN	Intestinal	IV	called	0.22	2.58	1	GSE77775-GSM2059005	NA	NUID_0000_0110_4116	NA
BYS-72	Korea	east	Korea	non-CIN	Diffuse	III	called	0.77	1.97	0	GSE77775-GSM2059006	NA	NUID_0000_0110_4118	NA
BYS-73	Korea	east	Korea	non-CIN	Diffuse	III	low purity	NA	NA	NA	GSE77775-GSM2059007	NA	NUID_0000_0110_4119	NA
BYS-74	Korea	east	Korea	non-CIN	Diffuse	II	no solution	NA	NA	NA	GSE77775-GSM2059008	NA	NUID_0000_0110_4120	NA
BYS-75	Korea	east	Korea	non-CIN	Intestinal	III	low purity	NA	NA	NA	GSE77775-GSM2059009	NA	NUID_0000_0110_4121	NA
BYS-76	Korea	east	Korea	CIN	NA	II	called	0.21	2.9	1	GSE77775-GSM2059010	NA	NUID_0000_0110_4122	NA
BYS-77	Korea	east	Korea	non-CIN	Intestinal	III	low purity	NA	NA	NA	GSE77775-GSM2059011	NA	NUID_0000_0110_4123	NA
BYS-78	Korea	east	Korea	non-CIN	Intestinal	III	called	0.22	2.01	0	GSE77775-GSM2059012	NA	NUID_0000_0110_4124	NA
GICM-01	Italy	west	Italy	non-CIN	Intestinal	III	low purity	NA	NA	NA	GSE36458-GSM893727	NA	BLADE_p_ICPp4_TCGAb23_SNP_N_GenomeWideSNP_6_A07_530066	NA
GICM-02	Italy	west	Italy	non-CIN	Diffuse	II	called	0.52	2.05	0	GSE36458-GSM893728	NA	BLADE_p_ICPp4_TCGAb23_SNP_N_GenomeWideSNP_6_B09_530046	NA
GICM-03	Italy	west	Italy	non-CIN	Diffuse	I	called	0.44	2.1	0	GSE36458-GSM893729	NA	BLADE_p_ICPp4_TCGAb23_SNP_N_GenomeWideSNP_6_C03_530154	NA
GICM-04	Italy	west	Italy	non-CIN	Intestinal	II	high entropy	0.36	1.66	0	GSE36458-GSM893730	NA	BLADE_p_ICPp4_TCGAb23_SNP_N_GenomeWideSNP_6_C05_530012	NA
GICM-05	Italy	west	Italy	CIN	Intestinal	III	called	0.24	2.1	0	GSE36458-GSM893731	NA	BLADE_p_ICPp4_TCGAb23_SNP_N_GenomeWideSNP_6_C06_529988	NA
GICM-06	Italy	west	Italy	non-CIN	Diffuse	III	called	0.62	2.05	0	GSE36458-GSM893732	NA	COXES_p_CCGD_GasCLL_plt6_SNP6_GenomeWideSNP_6_A07_416528	NA
GICM-07	Italy	west	Italy	CIN	Diffuse	IV	called	0.31	3.31	1	GSE36458-GSM893733	GSE36458-GSM893874	COXES_p_CCGD_GasCLL_plt6_SNP6_GenomeWideSNP_6_A08_416556	COXES_p_CCGD_GasCLL_plt6_SNP6_GenomeWideSNP_6_D04_416616
GICM-08	Italy	west	Italy	CIN	Diffuse	II	called	0.29	1.72	0	GSE36458-GSM893734	GSE36458-GSM893875	COXES_p_CCGD_GasCLL_plt6_SNP6_GenomeWideSNP_6_A09_416554	COXES_p_CCGD_GasCLL_plt6_SNP6_GenomeWideSNP_6_D05_416614
GICM-09	Italy	west	Italy	CIN	Diffuse	II	called	0.39	6.49	2	GSE36458-GSM893735	GSE36458-GSM893876	COXES_p_CCGD_GasCLL_plt6_SNP6_GenomeWideSNP_6_A10_416552	COXES_p_CCGD_GasCLL_plt6_SNP6_GenomeWideSNP_6_D07_416618
GICM-10	Italy	west	Italy	non-CIN	Diffuse	III	called	0.99	2.08	0	GSE36458-GSM893736	NA	COXES_p_CCGD_GasCLL_plt6_SNP6_GenomeWideSNP_6_A12_416564	NA
GICM-11	Italy	west	Italy	CIN	Diffuse	II	called	0.23	2.91	1	GSE36458-GSM893737	NA	COXES_p_CCGD_GasCLL_plt6_SNP6_GenomeWideSNP_6_B01_416562	NA
GICM-12	Italy	west	Italy	non-CIN	Diffuse	IV	called	0.52	2	0	GSE36458-GSM893738	GSE36458-GSM893877	COXES_p_CCGD_GasCLL_plt6_SNP6_GenomeWideSNP_6_B02_416560	COXES_p_CCGD_GasCLL_plt6_SNP6_GenomeWideSNP_6_D09_416622
GICM-13	Italy	west	Italy	CIN	Diffuse	III	high non-clonal	0.67	1.75	0	GSE36458-GSM893739	GSE36458-GSM893878	COXES_p_CCGD_GasCLL_plt6_SNP6_GenomeWideSNP_6_B03_416558	COXES_p_CCGD_GasCLL_plt6_SNP6_GenomeWideSNP_6_D10_416628
GICM-14	Italy	west	Italy	CIN	Diffuse	II	called	0.47	2.64	1	GSE36458-GSM893740	GSE36458-GSM893879	COXES_p_CCGD_GasCLL_plt6_SNP6_GenomeWideSNP_6_B04_416540	COXES_p_CCGD_GasCLL_plt6_SNP6_GenomeWideSNP_6_D12_416600
GICM-15	Italy	west	Italy	CIN	Diffuse	I	called	0.39	1.56	0	GSE36458-GSM893741	GSE36458-GSM893880	COXES_p_CCGD_GasCLL_plt6_SNP6_GenomeWideSNP_6_B06_416536	COXES_p_CCGD_GasCLL_plt6_SNP6_GenomeWideSNP_6_E01_416598
GICM-16	Italy	west	Italy	CIN	Diffuse	I	called	0.51	3.31	2	GSE36458-GSM893742	GSE36458-GSM893881	COXES_p_CCGD_GasCLL_plt6_SNP6_GenomeWideSNP_6_B07_416534	COXES_p_CCGD_GasCLL_plt6_SNP6_GenomeWideSNP_6_E02_416604
GICM-17	Italy	west	Italy	non-CIN	Diffuse	I	low purity	NA	NA	NA	GSE36458-GSM893743	GSE36458-GSM893882	COXES_p_CCGD_GasCLL_plt6_SNP6_GenomeWideSNP_6_B08_416548	COXES_p_CCGD_GasCLL_plt6_SNP6_GenomeWideSNP_6_E03_416602
GICM-18	Italy	west	Italy	non-CIN	Diffuse	NA	called	0.47	2.17	0	GSE36458-GSM893744	GSE36458-GSM893883	COXES_p_CCGD_GasCLL_plt6_SNP6_GenomeWideSNP_6_B09_416546	COXES_p_CCGD_GasCLL_plt6_SNP6_GenomeWideSNP_6_E04_416608
GICM-19	Italy	west	Italy	CIN	Diffuse	III	called	0.51	3.13	1	GSE36458-GSM893745	GSE36458-GSM893884	COXES_p_CCGD_GasCLL_plt6_SNP6_GenomeWideSNP_6_B10_416544	COXES_p_CCGD_GasCLL_plt6_SNP6_GenomeWideSNP_6_E05_416606
GICM-20	Italy	west	Italy	CIN	Diffuse	I	called	0.31	2.77	1	GSE36458-GSM893746	GSE36458-GSM893885	COXES_p_CCGD_GasCLL_plt6_SNP6_GenomeWideSNP_6_B11_416542	COXES_p_CCGD_GasCLL_plt6_SNP6_GenomeWideSNP_6_E06_416612
GICM-21	Italy	outlier	Italy	non-CIN	Intestinal	II	called	0.98	2	0	GSE36458-GSM893747	NA	COXES_p_CCGD_GasCLL_plt6_SNP6_GenomeWideSNP_6_B12_416582	NA
GICM-22	Italy	west	Italy	non-CIN	Diffuse	III	low purity	NA	NA	NA	GSE36458-GSM893748	GSE36458-GSM893886	COXES_p_CCGD_GasCLL_plt6_SNP6_GenomeWideSNP_6_C01_416584	COXES_p_CCGD_GasCLL_plt6_SNP6_GenomeWideSNP_6_E07_416610
GICM-23	Italy	west	Italy	CIN	Diffuse	I	called	0.44	1.54	0	GSE36458-GSM893749	NA	COXES_p_CCGD_GasCLL_plt6_SNP6_GenomeWideSNP_6_C02_416586	NA
GICM-24	Italy	west	Italy	non-CIN	NA	I	called	0.45	2.18	0	GSE36458-GSM893750	GSE36458-GSM893887	COXES_p_CCGD_GasCLL_plt6_SNP6_GenomeWideSNP_6_E08_416452	COXES_p_CCGD_GasCLL_plt6_SNP6_GenomeWideSNP_6_F06_416464
GICM-25	Italy	west	Italy	CIN	Diffuse	II	called	0.3	2.58	1	GSE36458-GSM893751	NA	COXES_p_CCGD_GasCLL_plt6_SNP6_GenomeWideSNP_6_E09_416450	NA
GICM-26	Italy	west	Italy	CIN	Diffuse	II	called	1	4.08	2	GSE36458-GSM893752	GSE36458-GSM893888	COXES_p_CCGD_GasCLL_plt6_SNP6_GenomeWideSNP_6_E10_416448	COXES_p_CCGD_GasCLL_plt6_SNP6_GenomeWideSNP_6_F07_416462
GICM-27	Italy	west	Italy	non-CIN	Diffuse	I	called	0.49	2.05	0	GSE36458-GSM893753	NA	COXES_p_CCGD_GasCLL_plt6_SNP6_GenomeWideSNP_6_E11_416446	NA
GICM-28	Italy	west	Italy	CIN	Diffuse	IV	called	0.41	2.02	0	GSE36458-GSM893754	NA	COXES_p_CCGD_GasCLL_plt6_SNP6_GenomeWideSNP_6_E12_416444	NA
GICM-29	Italy	west	Italy	non-CIN	Diffuse	II	called	0.37	2.06	0	GSE36458-GSM893755	GSE36458-GSM893889	COXES_p_CCGD_GasCLL_plt6_SNP6_GenomeWideSNP_6_F01_416442	COXES_p_CCGD_GasCLL_plt6_SNP6_GenomeWideSNP_6_F08_416460
GICM-30	Italy	west	Italy	CIN	Intestinal	III	called	0.28	3.74	1	GSE36458-GSM893756	GSE36458-GSM893890	COXES_p_CCGD_GasCLL_plt6_SNP6_GenomeWideSNP_6_F02_416440	COXES_p_CCGD_GasCLL_plt6_SNP6_GenomeWideSNP_6_F09_416458
GICM-31	Italy	west	Italy	non-CIN	Diffuse	II	called	0.81	2.33	0	GSE36458-GSM893757	GSE36458-GSM893891	COXES_p_CCGD_GasCLL_plt6_SNP6_GenomeWideSNP_6_F03_416438	COXES_p_CCGD_GasCLL_plt6_SNP6_GenomeWideSNP_6_F10_416456
GICM-32	Italy	west	Italy	CIN	Diffuse	II	called	0.38	1.8	0	GSE36458-GSM893758	GSE36458-GSM893892	COXES_p_CCGD_GasCLL_plt6_SNP6_GenomeWideSNP_6_F04_416468	COXES_p_CCGD_GasCLL_plt6_SNP6_GenomeWideSNP_6_F11_416454
GICM-33	Italy	west	Italy	non-CIN	Diffuse	I	called	0.85	2.22	0	GSE36458-GSM893759	GSE36458-GSM893893	COXES_p_CCGD_GasCLL_plt6_SNP6_GenomeWideSNP_6_F05_416466	COXES_p_CCGD_GasCLL_plt6_SNP6_GenomeWideSNP_6_F12_416482
GICM-34	Italy	outlier	Italy	CIN	NA	NA	called	0.57	3.53	2	GSE36458-GSM893760	NA	DITSY_p_CLLGasHpc_SNP6_GenomeWideSNP_6_B07_350728	NA
GICM-35	Italy	west	Italy	non-CIN	NA	NA	low purity	NA	NA	NA	GSE36458-GSM893761	NA	DITSY_p_CLLGasHpc_SNP6_GenomeWideSNP_6_B08_350730	NA
GICM-36	Italy	west	Italy	non-CIN	NA	NA	low purity	NA	NA	NA	GSE36458-GSM893762	NA	DITSY_p_CLLGasHpc_SNP6_GenomeWideSNP_6_B09_350732	NA
GICM-37	Italy	west	Italy	CIN	NA	NA	called	0.41	3.04	1	GSE36458-GSM893763	NA	DITSY_p_CLLGasHpc_SNP6_GenomeWideSNP_6_B10_350734	NA
GICM-38	Italy	west	Italy	non-CIN	NA	NA	called	0.62	2.47	1	GSE36458-GSM893764	NA	DITSY_p_CLLGasHpc_SNP6_GenomeWideSNP_6_B11_350736	NA
GICM-39	Italy	west	Italy	CIN	NA	NA	called	0.28	2.86	1	GSE36458-GSM893765	NA	DITSY_p_CLLGasHpc_SNP6_GenomeWideSNP_6_B12_350738	NA
GICM-40	Italy	west	Italy	non-CIN	NA	NA	called	0.24	2.08	0	GSE36458-GSM893766	NA	DITSY_p_CLLGasHpc_SNP6_GenomeWideSNP_6_C01_350740	NA
GICM-41	Italy	west	Italy	CIN	NA	NA	called	0.5	2.35	0	GSE36458-GSM893767	NA	DITSY_p_CLLGasHpc_SNP6_GenomeWideSNP_6_C02_350742	NA
GICM-42	Italy	west	Italy	non-CIN	NA	NA	called	0.3	2.16	0	GSE36458-GSM893768	NA	DITSY_p_CLLGasHpc_SNP6_GenomeWideSNP_6_C03_350744	NA
GICM-43	Italy	west	Italy	non-CIN	NA	NA	low purity	NA	NA	NA	GSE36458-GSM893769	NA	DITSY_p_CLLGasHpc_SNP6_GenomeWideSNP_6_C04_350746	NA
GICM-44	Italy	west	Italy	CIN	NA	NA	called	0.26	3.66	2	GSE36458-GSM893770	NA	DITSY_p_CLLGasHpc_SNP6_GenomeWideSNP_6_C05_350748	NA
GICM-45	Italy	west	Italy	non-CIN	NA	NA	called	0.35	2.12	0	GSE36458-GSM893771	NA	DITSY_p_CLLGasHpc_SNP6_GenomeWideSNP_6_C06_350750	NA
GICM-46	Italy	west	Italy	non-CIN	NA	NA	high non-clonal	0.34	3.32	1	GSE36458-GSM893772	NA	DITSY_p_CLLGasHpc_SNP6_GenomeWideSNP_6_C08_350754	NA
GICM-47	Italy	west	Italy	CIN	NA	NA	called	0.18	1.88	0	GSE36458-GSM893821	NA	DITSY_p_CLLGasHpc_SNP6_GenomeWideSNP_6_C09_350756	NA
GICM-48	Italy	west	Italy	CIN	NA	NA	called	0.17	2.4	0	GSE36458-GSM893822	NA	DITSY_p_CLLGasHpc_SNP6_GenomeWideSNP_6_C11_350760	NA
GICM-49	Italy	west	Italy	non-CIN	NA	NA	low purity	NA	NA	NA	GSE36458-GSM893823	NA	DITSY_p_CLLGasHpc_SNP6_GenomeWideSNP_6_C12_350762	NA
GICM-50	Italy	west	Italy	non-CIN	Diffuse	I	low purity	NA	NA	NA	GSE36458-GSM893825	GSE36458-GSM893895	GHATS_p_TCGAaffx_B3_GBM_GenomeWideSNP_6_E11_160254	GHATS_p_TCGAaffx_B3_GBM_GenomeWideSNP_6_E12_160270
GICM-51	Italy	west	Italy	non-CIN	Diffuse	II	called	0.48	2.21	0	GSE36458-GSM893826	GSE36458-GSM893896	GHATS_p_TCGAaffx_B3_GBM_GenomeWideSNP_6_F01_160096	GHATS_p_TCGAaffx_B3_GBM_GenomeWideSNP_6_F02_160112
GICM-52	Italy	west	Italy	non-CIN	Intestinal	III	called	0.45	2.01	0	GSE36458-GSM893827	GSE36458-GSM893897	GHATS_p_TCGAaffx_B3_GBM_GenomeWideSNP_6_F03_160128	GHATS_p_TCGAaffx_B3_GBM_GenomeWideSNP_6_F04_160144
GICM-53	Italy	west	Italy	CIN	Diffuse	I	called	0.73	2.06	0	GSE36458-GSM893828	GSE36458-GSM893898	GHATS_p_TCGAaffx_B3_GBM_GenomeWideSNP_6_F05_160160	GHATS_p_TCGAaffx_B3_GBM_GenomeWideSNP_6_F06_160176
GICM-54	Italy	west	Italy	non-CIN	Diffuse	III	high non-clonal	0.39	3.52	1	GSE36458-GSM893829	GSE36458-GSM893899	GHATS_p_TCGAaffx_B3_GBM_GenomeWideSNP_6_F07_160192	GHATS_p_TCGAaffx_B3_GBM_GenomeWideSNP_6_F08_160208
GICM-55	Italy	west	Italy	non-CIN	Intestinal	II	low purity	NA	NA	NA	GSE36458-GSM893830	GSE36458-GSM893900	GHATS_p_TCGAaffx_B3_GBM_GenomeWideSNP_6_F09_160224	GHATS_p_TCGAaffx_B3_GBM_GenomeWideSNP_6_F10_160240
GICM-56	Italy	west	Italy	CIN	Diffuse	III	called	0.2	3.57	2	GSE36458-GSM893831	GSE36458-GSM893901	GHATS_p_TCGAaffx_B3_GBM_GenomeWideSNP_6_F11_160256	GHATS_p_TCGAaffx_B3_GBM_GenomeWideSNP_6_F12_160272
GICM-57	Italy	west	Italy	non-CIN	Diffuse	I	called	0.64	2.21	0	GSE36458-GSM893833	GSE36458-GSM893903	GHATS_p_TCGAaffx_B3_GBM_GenomeWideSNP_6_G03_160130	GHATS_p_TCGAaffx_B3_GBM_GenomeWideSNP_6_G04_160146
GICM-58	Italy	west	Italy	CIN	Diffuse	II	called	0.56	1.62	0	GSE36458-GSM893834	GSE36458-GSM893904	GHATS_p_TCGAaffx_B3_GBM_GenomeWideSNP_6_G05_160162	GHATS_p_TCGAaffx_B3_GBM_GenomeWideSNP_6_G06_160178
GICM-59	Italy	west	Italy	CIN	Diffuse	I	called	0.47	3.8	2	GSE36458-GSM893835	GSE36458-GSM893905	GHATS_p_TCGAaffx_B3_GBM_GenomeWideSNP_6_G07_160194	GHATS_p_TCGAaffx_B3_GBM_GenomeWideSNP_6_G08_160210
GICM-60	Italy	west	Italy	CIN	Diffuse	I	called	0.22	4.72	2	GSE36458-GSM893836	NA	PLOPS_p_ICP_SNP_Plate3_GenomeWideSNP_6_E07_509732	NA
GICM-61	Italy	outlier	Italy	CIN	Intestinal	III	called	0.33	2.58	1	GSE36458-GSM893837	NA	PLOPS_p_ICP_SNP_Plate3_GenomeWideSNP_6_E08_509674	NA
GICM-62	Italy	west	Italy	CIN	Diffuse	III	called	0.55	2.95	1	GSE36458-GSM893838	NA	PLOPS_p_ICP_SNP_Plate3_GenomeWideSNP_6_E09_509724	NA
GICM-63	Italy	west	Italy	non-CIN	Diffuse	III	high entropy	0.37	2.48	1	GSE36458-GSM893839	NA	PLOPS_p_ICP_SNP_Plate3_GenomeWideSNP_6_F01_509680	NA
GICM-64	Italy	west	Italy	CIN	Intestinal	II	called	0.19	2.89	1	GSE36458-GSM893840	NA	PLOPS_p_ICP_SNP_Plate3_GenomeWideSNP_6_F02_509612	NA
GICM-65	Italy	west	Italy	CIN	Diffuse	II	high entropy	0.24	4.62	2	GSE36458-GSM893841	NA	PLOPS_p_ICP_SNP_Plate3_GenomeWideSNP_6_F03_509672	NA
GICM-66	Italy	west	Italy	CIN	Diffuse	IV	called	0.46	2.47	1	GSE36458-GSM893842	NA	PLOPS_p_ICP_SNP_Plate3_GenomeWideSNP_6_F04_509560	NA
GICM-67	Italy	west	Italy	CIN	Diffuse	I	called	0.42	3.74	1	GSE36458-GSM893843	NA	PLOPS_p_ICP_SNP_Plate3_GenomeWideSNP_6_F05_509712	NA
GICM-68	Italy	west	Italy	CIN	Diffuse	IV	called	0.35	1.91	0	GSE36458-GSM893844	NA	PLOPS_p_ICP_SNP_Plate3_GenomeWideSNP_6_F07_509622	NA
GICM-69	Italy	west	Italy	CIN	Diffuse	II	called	0.32	2.61	1	GSE36458-GSM893845	NA	PLOPS_p_ICP_SNP_Plate3_GenomeWideSNP_6_F08_509678	NA
GICM-70	Italy	west	Italy	non-CIN	Diffuse	III	no solution	NA	NA	NA	GSE36458-GSM893846	NA	PLOPS_p_ICP_SNP_Plate3_GenomeWideSNP_6_F09_509710	NA
GICM-71	Italy	outlier	Italy	non-CIN	Diffuse	II	high non-clonal	0.47	7.36	2	GSE36458-GSM893847	NA	PLOPS_p_ICP_SNP_Plate3_GenomeWideSNP_6_F11_509720	NA
GICM-72	Italy	west	Italy	CIN	Diffuse	IV	called	0.26	2.62	1	GSE36458-GSM893848	NA	PLOPS_p_ICP_SNP_Plate3_GenomeWideSNP_6_F12_509582	NA
GICM-73	Italy	west	Italy	non-CIN	NA	NA	called	0.71	2.05	0	GSE36458-GSM893849	NA	ROOKY_p_CCGD_July08_GenomeWideSNP_6_G06_319164	NA
GICM-74	Italy	west	Italy	non-CIN	NA	NA	called	0.59	2.36	0	GSE36458-GSM893850	NA	ROOKY_p_CCGD_July08_GenomeWideSNP_6_G07_319166	NA
GICM-75	Italy	west	Italy	CIN	NA	NA	called	0.36	2.89	1	GSE36458-GSM893851	NA	ROOKY_p_CCGD_July08_GenomeWideSNP_6_G09_319170	NA
GICM-76	Italy	west	Italy	non-CIN	NA	NA	called	0.21	1.93	0	GSE36458-GSM893852	NA	ROOKY_p_CCGD_July08_GenomeWideSNP_6_G10_319172	NA
GICM-77	Italy	west	Italy	non-CIN	NA	NA	called	0.37	4.34	2	GSE36458-GSM893853	NA	ROOKY_p_CCGD_July08_GenomeWideSNP_6_G11_319174	NA
GICM-78	Italy	outlier	Italy	CIN	NA	NA	called	0.67	2.67	1	GSE36458-GSM893854	NA	ROOKY_p_CCGD_July08_GenomeWideSNP_6_G12_319176	NA
GICM-79	Italy	west	Italy	CIN	NA	NA	called	0.37	1.89	0	GSE36458-GSM893855	NA	ROOKY_p_CCGD_July08_GenomeWideSNP_6_H01_319178	NA
GICM-80	Italy	west	Italy	non-CIN	NA	NA	low purity	NA	NA	NA	GSE36458-GSM893856	NA	ROOKY_p_CCGD_July08_GenomeWideSNP_6_H02_319180	NA
GICM-81	Italy	west	Italy	non-CIN	NA	NA	low purity	NA	NA	NA	GSE36458-GSM893857	NA	ROOKY_p_CCGD_July08_GenomeWideSNP_6_H03_319182	NA
GICM-82	Italy	west	Italy	non-CIN	NA	NA	called	0.59	2.1	0	GSE36458-GSM893858	NA	ROOKY_p_CCGD_July08_GenomeWideSNP_6_H04_319184	NA
GICM-83	Italy	west	Italy	CIN	NA	NA	called	0.51	2.07	0	GSE36458-GSM893859	NA	ROOKY_p_CCGD_July08_GenomeWideSNP_6_H05_319186	NA
GICM-84	Italy	outlier	Italy	non-CIN	NA	NA	no solution	NA	NA	NA	GSE36458-GSM893860	NA	ROOKY_p_CCGD_July08_GenomeWideSNP_6_H06_319188	NA
GICM-85	Italy	west	Italy	CIN	Diffuse	II	called	0.31	2.29	1	GSE36458-GSM893861	GSE36458-GSM893906	SULKY_p_CCGD_CLLGasRenALT_plt7_GenomeWideSNP_6_A02_433624	SULKY_p_CCGD_CLLGasRenALT_plt7_GenomeWideSNP_6_A07_433618
GICM-86	Italy	west	Italy	non-CIN	Diffuse	I	low purity	NA	NA	NA	GSE36458-GSM893862	GSE36458-GSM893907	SULKY_p_CCGD_CLLGasRenALT_plt7_GenomeWideSNP_6_A03_433626	SULKY_p_CCGD_CLLGasRenALT_plt7_GenomeWideSNP_6_A08_433598
GICM-87	Italy	west	Italy	non-CIN	Intestinal	II	low purity	NA	NA	NA	GSE36458-GSM893863	GSE36458-GSM893908	SULKY_p_CCGD_CLLGasRenALT_plt7_GenomeWideSNP_6_A04_433620	SULKY_p_CCGD_CLLGasRenALT_plt7_GenomeWideSNP_6_A09_433596
GICM-88	Italy	west	Italy	non-CIN	Diffuse	II	low purity	NA	NA	NA	GSE36458-GSM893864	GSE36458-GSM893909	SULKY_p_CCGD_CLLGasRenALT_plt7_GenomeWideSNP_6_A05_433622	SULKY_p_CCGD_CLLGasRenALT_plt7_GenomeWideSNP_6_A10_433594
GICM-89	Italy	west	Italy	non-CIN	Diffuse	II	called	0.61	2.04	0	GSE36458-GSM893865	GSE36458-GSM893910	SULKY_p_CCGD_CLLGasRenALT_plt7_GenomeWideSNP_6_A11_433592	SULKY_p_CCGD_CLLGasRenALT_plt7_GenomeWideSNP_6_B06_433610
GICM-90	Italy	west	Italy	CIN	Diffuse	I	called	0.57	1.83	0	GSE36458-GSM893866	GSE36458-GSM893911	SULKY_p_CCGD_CLLGasRenALT_plt7_GenomeWideSNP_6_A12_433590	SULKY_p_CCGD_CLLGasRenALT_plt7_GenomeWideSNP_6_B07_433608
GICM-91	Italy	west	Italy	non-CIN	Diffuse	I	called	0.65	2.08	0	GSE36458-GSM893867	GSE36458-GSM893912	SULKY_p_CCGD_CLLGasRenALT_plt7_GenomeWideSNP_6_B01_433588	SULKY_p_CCGD_CLLGasRenALT_plt7_GenomeWideSNP_6_B08_433606
GICM-92	Italy	west	Italy	CIN	Diffuse	III	called	0.21	2.74	1	GSE36458-GSM893868	GSE36458-GSM893913	SULKY_p_CCGD_CLLGasRenALT_plt7_GenomeWideSNP_6_B02_433586	SULKY_p_CCGD_CLLGasRenALT_plt7_GenomeWideSNP_6_B09_433604
GICM-93	Italy	west	Italy	CIN	Diffuse	II	called	0.21	2.37	1	GSE36458-GSM893869	GSE36458-GSM893914	SULKY_p_CCGD_CLLGasRenALT_plt7_GenomeWideSNP_6_B03_433584	SULKY_p_CCGD_CLLGasRenALT_plt7_GenomeWideSNP_6_B10_433602
GICM-94	Italy	west	Italy	CIN	Diffuse	III	called	0.6	2.53	1	GSE36458-GSM893870	GSE36458-GSM893915	SULKY_p_CCGD_CLLGasRenALT_plt7_GenomeWideSNP_6_B04_433614	SULKY_p_CCGD_CLLGasRenALT_plt7_GenomeWideSNP_6_B11_433600
GICM-95	Italy	west	Italy	CIN	Diffuse	III	called	0.33	3.48	1	GSE36458-GSM893871	GSE36458-GSM893916	SULKY_p_CCGD_CLLGasRenALT_plt7_GenomeWideSNP_6_B05_433612	SULKY_p_CCGD_CLLGasRenALT_plt7_GenomeWideSNP_6_B12_433552
TAN-001	Singapore	east	Singapore	non-CIN	NA	NA	called	0.4	2.06	0	GSE31168-GSM770038	NA	GSM770038_GC_005KD_V6	NA
TAN-002	Singapore	east	Singapore	CIN	NA	NA	called	0.63	2.56	1	GSE31168-GSM770039	NA	GSM770039_GC_006LTE_V6	NA
TAN-003	Singapore	east	Singapore	non-CIN	NA	NA	low purity	NA	NA	NA	GSE31168-GSM770040	NA	GSM770040_GC_007LKB_V6	NA
TAN-004	Singapore	east	Singapore	CIN	NA	NA	called	0.26	2.55	1	GSE31168-GSM770041	NA	GSM770041_GC_011LGE_V6	NA
TAN-005	Singapore	east	Singapore	CIN	NA	NA	called	0.37	2.9	1	GSE31168-GSM770042	NA	GSM770042_GC_014CKC_V6	NA
TAN-006	Singapore	east	Singapore	CIN	NA	NA	high non-clonal	0.78	2.96	1	GSE31168-GSM770043	NA	GSM770043_GC_017TPC_V6	NA
TAN-007	Singapore	east	Singapore	CIN	NA	NA	called	0.98	4	2	GSE31168-GSM770044	NA	GSM770044_GC_021LAH_V6	NA
TAN-008	Singapore	east	Singapore	non-CIN	NA	NA	low purity	NA	NA	NA	GSE31168-GSM770045	NA	GSM770045_GC_022CKH_V6	NA
TAN-009	Singapore	east	Singapore	non-CIN	NA	NA	low purity	NA	NA	NA	GSE31168-GSM770046	NA	GSM770046_GC_024SWM_V6	NA
TAN-010	Singapore	east	Singapore	CIN	NA	NA	called	0.5	2.98	1	GSE31168-GSM770047	NA	GSM770047_GC_025PHW_V6	NA
TAN-011	Singapore	east	Singapore	non-CIN	NA	NA	called	0.79	2	0	GSE31168-GSM770048	NA	GSM770048_GC_028LGL_V6	NA
TAN-012	Singapore	east	Singapore	non-CIN	NA	NA	low purity	NA	NA	NA	GSE31168-GSM770049	NA	GSM770049_GC_031KCW_V6	NA
TAN-013	Singapore	east	Singapore	CIN	NA	NA	called	0.4	1.97	0	GSE31168-GSM770050	NA	GSM770050_GC_032TKK_V6	NA
TAN-014	Singapore	east	Singapore	CIN	NA	NA	called	0.5	1.91	0	GSE31168-GSM770051	NA	GSM770051_GC_033KHK_V6	NA
TAN-015	Singapore	east	Singapore	non-CIN	NA	NA	called	0.59	2.06	0	GSE31168-GSM770052	NA	GSM770052_GC_035PCC_V6	NA
TAN-016	Singapore	east	Singapore	non-CIN	NA	NA	called	0.32	2.09	0	GSE31168-GSM770053	NA	GSM770053_GC_038LYC_V6	NA
TAN-017	Singapore	east	Singapore	non-CIN	NA	NA	called	0.51	2.08	0	GSE31168-GSM770054	NA	GSM770054_GC_039TSC_V6	NA
TAN-018	Singapore	east	Singapore	CIN	NA	NA	called	0.32	2.8	1	GSE31168-GSM770055	NA	GSM770055_GC_040TLK_V6	NA
TAN-019	Singapore	east	Singapore	non-CIN	NA	NA	high non-clonal	0.31	1.93	0	GSE31168-GSM770056	NA	GSM770056_GC_042KS_V6	NA
TAN-020	Singapore	east	Singapore	non-CIN	NA	NA	called	0.41	2.1	0	GSE31168-GSM770057	NA	GSM770057_GC_043WKF_V6	NA
TAN-021	Singapore	east	Singapore	CIN	NA	NA	called	0.19	1.64	0	GSE31168-GSM770058	NA	GSM770058_GC_045TSL_V6	NA
TAN-022	Singapore	east	Singapore	non-CIN	NA	NA	called	0.23	2.84	1	GSE31168-GSM770059	NA	GSM770059_GC_046CBP_V6	NA
TAN-023	Singapore	east	Singapore	CIN	NA	NA	called	0.28	3.77	2	GSE31168-GSM770060	NA	GSM770060_GC_047LAK_V6	NA
TAN-024	Singapore	east	Singapore	non-CIN	NA	NA	low purity	NA	NA	NA	GSE31168-GSM770061	NA	GSM770061_GC_047WPK_V6	NA
TAN-025	Singapore	east	Singapore	non-CIN	NA	NA	low purity	NA	NA	NA	GSE31168-GSM770062	NA	GSM770062_GC_050IY_V6	NA
TAN-026	Singapore	east	Singapore	non-CIN	NA	NA	called	0.18	2.12	0	GSE31168-GSM770063	NA	GSM770063_GC_052GC_V6	NA
TAN-027	Singapore	east	Singapore	non-CIN	NA	NA	low purity	NA	NA	NA	GSE31168-GSM770064	NA	GSM770064_GC_055KYF_V6	NA
TAN-028	Singapore	east	Singapore	CIN	NA	NA	called	0.19	2.12	0	GSE31168-GSM770065	NA	GSM770065_GC_068JW_V6	NA
TAN-029	Singapore	east	Singapore	non-CIN	NA	NA	called	0.22	2.12	0	GSE31168-GSM770066	NA	GSM770066_GC_068QKW_V6	NA
TAN-030	Singapore	east	Singapore	non-CIN	NA	NA	called	0.54	2.21	0	GSE31168-GSM770067	NA	GSM770067_GC_069LYK_V6	NA
TAN-031	Singapore	east	Singapore	non-CIN	NA	NA	low purity	1	2	0	GSE31168-GSM770068	NA	GSM770068_GC_074TWC_V6	NA
TAN-032	Singapore	east	Singapore	non-CIN	NA	NA	low purity	NA	NA	NA	GSE31168-GSM770069	NA	GSM770069_GC_10390127T_V6	NA
TAN-033	Singapore	east	Singapore	non-CIN	NA	NA	low purity	NA	NA	NA	GSE31168-GSM770070	NA	GSM770070_GC_15295992T_V6	NA
TAN-034	Singapore	east	Singapore	non-CIN	NA	NA	low purity	NA	NA	NA	GSE31168-GSM770074	GSE31168-GSM771049	GSM770074_GC_2000040T_V6	GSM771049_GC_2000040N_V6
TAN-035	Singapore	east	Singapore	CIN	NA	NA	called	0.43	2.08	0	GSE31168-GSM770075	GSE31168-GSM771050	GSM770075_GC_2000068T_V6	GSM771050_GC_2000068N_V6
TAN-036	Singapore	east	Singapore	non-CIN	NA	NA	low purity	NA	NA	NA	GSE31168-GSM770076	GSE31168-GSM771051	GSM770076_GC_2000085T_V6	GSM771051_GC_2000085N_V6
TAN-037	Singapore	east	Singapore	CIN	NA	NA	called	0.19	2.09	1	GSE31168-GSM770077	GSE31168-GSM771052	GSM770077_GC_2000088T_R_V6	GSM771052_GC_2000088N_V6
TAN-038	Singapore	east	Singapore	non-CIN	NA	NA	low purity	NA	NA	NA	GSE31168-GSM770078	GSE31168-GSM771053	GSM770078_GC_2000114T_V6	GSM771053_GC_2000114N_V6
TAN-039	Singapore	east	Singapore	non-CIN	NA	NA	low purity	NA	NA	NA	GSE31168-GSM770079	GSE31168-GSM771054	GSM770079_GC_2000159T_V6	GSM771054_GC_2000159N_V6
TAN-040	Singapore	east	Singapore	non-CIN	NA	NA	called	0.7	2.17	0	GSE31168-GSM770080	GSE31168-GSM771055	GSM770080_GC_2000169T_V6	GSM771055_GC_2000169N_V6
TAN-041	Singapore	east	Singapore	CIN	NA	NA	called	0.37	2.08	0	GSE31168-GSM770081	GSE31168-GSM771071	GSM770081_GC_2000175T_V6	GSM771071_GC_2000175N_V6
TAN-042	Singapore	east	Singapore	non-CIN	NA	NA	low purity	NA	NA	NA	GSE31168-GSM770082	GSE31168-GSM771072	GSM770082_GC_2000178T_V6	GSM771072_GC_2000178N_V6
TAN-043	Singapore	east	Singapore	CIN	NA	NA	called	0.37	2.05	0	GSE31168-GSM770083	GSE31168-GSM771073	GSM770083_GC_2000201T_V6	GSM771073_GC_2000201N_V6
TAN-044	Singapore	east	Singapore	non-CIN	NA	NA	low purity	NA	NA	NA	GSE31168-GSM770084	GSE31168-GSM771074	GSM770084_GC_2000238T_V6	GSM771074_GC_2000238N_V6
TAN-045	Singapore	outlier	Singapore	non-CIN	NA	NA	called	1	2	0	GSE31168-GSM770085	GSE31168-GSM771075	GSM770085_GC_2000242T_V6	GSM771075_GC_2000242N_V6
TAN-046	Singapore	east	Singapore	CIN	NA	NA	called	0.19	2.69	1	GSE31168-GSM770086	NA	GSM770086_GC_2000256T_V6	NA
TAN-047	Singapore	east	Singapore	non-CIN	NA	NA	low purity	NA	NA	NA	GSE31168-GSM770087	GSE31168-GSM771076	GSM770087_GC_2000286T_V6	GSM771076_GC_2000286N_V6
TAN-048	Singapore	east	Singapore	CIN	NA	NA	called	0.22	2	0	GSE31168-GSM770088	GSE31168-GSM771077	GSM770088_GC_2000303T_V6	GSM771077_GC_2000303N_V6
TAN-049	Singapore	east	Singapore	non-CIN	NA	NA	low purity	NA	NA	NA	GSE31168-GSM770089	GSE31168-GSM771078	GSM770089_GC_2000346T_V6	GSM771078_GC_2000346N_V6
TAN-050	Singapore	east	Singapore	CIN	NA	NA	called	0.27	3.85	1	GSE31168-GSM770090	GSE31168-GSM771079	GSM770090_GC_2000362T_V6	GSM771079_GC_2000362N_V6
TAN-051	Singapore	east	Singapore	CIN	NA	NA	called	0.24	2.19	1	GSE31168-GSM770091	GSE31168-GSM771080	GSM770091_GC_2000403T_V6	GSM771080_GC_2000403N_V6
TAN-052	Singapore	east	Singapore	CIN	NA	NA	called	0.23	1.59	0	GSE31168-GSM770538	GSE31168-GSM771081	GSM770538_GC_2000433T_V6	GSM771081_GC_2000433N_V6
TAN-053	Singapore	east	Singapore	non-CIN	NA	NA	high non-clonal	0.41	1.86	0	GSE31168-GSM770539	GSE31168-GSM771083	GSM770539_GC_2000441T_V6	GSM771083_GC_2000441N_V6
TAN-054	Singapore	east	Singapore	non-CIN	NA	NA	low purity	NA	NA	NA	GSE31168-GSM770540	NA	GSM770540_GC_2000472T_V6	NA
TAN-055	Singapore	east	Singapore	non-CIN	NA	NA	low purity	0.18	2.03	0	GSE31168-GSM770541	GSE31168-GSM771084	GSM770541_GC_2000479T_V6	GSM771084_GC_2000479N_V6
TAN-056	Singapore	east	Singapore	non-CIN	NA	NA	called	0.63	2.18	0	GSE31168-GSM770542	NA	GSM770542_GC_2000484T_V6	NA
TAN-057	Singapore	east	Singapore	non-CIN	NA	NA	low purity	NA	NA	NA	GSE31168-GSM770543	NA	GSM770543_GC_2000521T_V6	NA
TAN-058	Singapore	east	Singapore	CIN	NA	NA	called	0.69	1.91	0	GSE31168-GSM770544	NA	GSM770544_GC_2000529T_V6	NA
TAN-059	Singapore	east	Singapore	non-CIN	NA	NA	low purity	NA	NA	NA	GSE31168-GSM770545	NA	GSM770545_GC_2000616T_V6	NA
TAN-060	Singapore	east	Singapore	non-CIN	NA	NA	low purity	NA	NA	NA	GSE31168-GSM770546	NA	GSM770546_GC_2000618T_V6	NA
TAN-061	Singapore	outlier	Singapore	CIN	NA	NA	no solution	NA	NA	NA	GSE31168-GSM770547	NA	GSM770547_GC_2000619T_V6	NA
TAN-062	Singapore	east	Singapore	non-CIN	NA	NA	low purity	NA	NA	NA	GSE31168-GSM770548	NA	GSM770548_GC_2000676T_V6	NA
TAN-063	Singapore	east	Singapore	non-CIN	NA	NA	low purity	NA	NA	NA	GSE31168-GSM770549	NA	GSM770549_GC_2000696T_V6	NA
TAN-064	Singapore	east	Singapore	non-CIN	NA	NA	low purity	NA	NA	NA	GSE31168-GSM770550	NA	GSM770550_GC_2000708T_V6	NA
TAN-065	Singapore	east	Singapore	CIN	NA	NA	called	0.66	1.19	0	GSE31168-GSM770551	NA	GSM770551_GC_2000721T_V6	NA
TAN-066	Singapore	east	Singapore	non-CIN	NA	NA	low purity	NA	NA	NA	GSE31168-GSM770552	NA	GSM770552_GC_2000732T_V6	NA
TAN-067	Singapore	east	Singapore	non-CIN	NA	NA	low purity	NA	NA	NA	GSE31168-GSM770553	NA	GSM770553_GC_2000734T_V6	NA
TAN-068	Singapore	east	Singapore	non-CIN	NA	NA	low purity	NA	NA	NA	GSE31168-GSM770554	NA	GSM770554_GC_2000752T_V6	NA
TAN-069	Singapore	east	Singapore	CIN	NA	NA	high non-clonal	1	6.04	2	GSE31168-GSM770555	NA	GSM770555_GC_2000778T_V6	NA
TAN-070	Singapore	east	Singapore	CIN	NA	NA	called	0.95	2.57	1	GSE31168-GSM770556	NA	GSM770556_GC_2000887T_V6	NA
TAN-071	Singapore	east	Singapore	non-CIN	NA	NA	low purity	NA	NA	NA	GSE31168-GSM770557	NA	GSM770557_GC_2000963T_V6	NA
TAN-072	Singapore	east	Singapore	non-CIN	NA	NA	called	0.18	2.28	0	GSE31168-GSM770558	NA	GSM770558_GC_2000986T_V6	NA
TAN-073	Singapore	east	Singapore	non-CIN	NA	NA	low purity	NA	NA	NA	GSE31168-GSM770559	NA	GSM770559_GC_2001086T_V6	NA
TAN-074	Singapore	east	Singapore	non-CIN	NA	NA	low purity	NA	NA	NA	GSE31168-GSM770560	NA	GSM770560_GC_2001120T_V6	NA
TAN-075	Singapore	east	Singapore	non-CIN	NA	NA	low purity	NA	NA	NA	GSE31168-GSM770561	NA	GSM770561_GC_2001123T_V6	NA
TAN-076	Singapore	east	Singapore	CIN	NA	NA	called	0.19	1.75	0	GSE31168-GSM770562	NA	GSM770562_GC_2001135T_V6	NA
TAN-077	Singapore	east	Singapore	non-CIN	NA	NA	high non-clonal	0.43	2	0	GSE31168-GSM770563	NA	GSM770563_GC_2001190T_V6	NA
TAN-078	Singapore	outlier	Singapore	non-CIN	NA	NA	called	0.55	2.11	0	GSE31168-GSM770564	NA	GSM770564_GC_20020032T_V6	NA
TAN-079	Singapore	east	Singapore	non-CIN	NA	NA	low purity	NA	NA	NA	GSE31168-GSM770565	NA	GSM770565_GC_20020195T_V6	NA
TAN-080	Singapore	east	Singapore	CIN	NA	NA	called	0.54	2.7	1	GSE31168-GSM770566	NA	GSM770566_GC_20020361T_V6	NA
TAN-081	Singapore	east	Singapore	non-CIN	NA	NA	low purity	NA	NA	NA	GSE31168-GSM770567	NA	GSM770567_GC_20020455T_V6	NA
TAN-082	Singapore	east	Singapore	non-CIN	NA	NA	called	0.63	2	0	GSE31168-GSM770568	NA	GSM770568_GC_20020846T_V6	NA
TAN-083	Singapore	east	Singapore	non-CIN	NA	NA	low purity	NA	NA	NA	GSE31168-GSM770569	NA	GSM770569_GC_20020999T_V6	NA
TAN-084	Singapore	east	Singapore	CIN	NA	NA	no solution	NA	NA	NA	GSE31168-GSM770592	NA	GSM770592_GC_20021007T_V6	NA
TAN-085	Singapore	east	Singapore	non-CIN	NA	NA	low purity	NA	NA	NA	GSE31168-GSM770593	GSE31168-GSM771085	GSM770593_GC_20263644T_V6	GSM771085_GC_20263644N_V6
TAN-086	Singapore	east	Singapore	CIN	NA	NA	called	0.19	1.92	0	GSE31168-GSM770594	NA	GSM770594_GC_21080055T_V6	NA
TAN-087	Singapore	east	Singapore	non-CIN	NA	NA	low purity	NA	NA	NA	GSE31168-GSM770595	NA	GSM770595_GC_26109694T_V6	NA
TAN-088	Singapore	east	Singapore	non-CIN	NA	NA	low purity	NA	NA	NA	GSE31168-GSM770596	NA	GSM770596_GC_29806547T_V6	NA
TAN-089	Singapore	east	Singapore	CIN	NA	NA	called	0.3	4.34	2	GSE31168-GSM770597	NA	GSM770597_GC_31231321T_V6	NA
TAN-090	Singapore	east	Singapore	non-CIN	NA	NA	called	0.52	2.03	0	GSE31168-GSM770598	NA	GSM770598_GC_31661621T_V6	NA
TAN-091	Singapore	east	Singapore	non-CIN	NA	NA	low purity	NA	NA	NA	GSE31168-GSM770599	GSE31168-GSM771086	GSM770599_GC_32226415T_V6	GSM771086_GC_32226415N_V6
TAN-092	Singapore	mixed	Singapore	CIN	NA	NA	called	0.21	3.7	1	GSE31168-GSM770600	GSE31168-GSM771087	GSM770600_GC_38877042T_V6	GSM771087_GC_38877042N_V6
TAN-093	Singapore	east	Singapore	non-CIN	NA	NA	low purity	NA	NA	NA	GSE31168-GSM770601	GSE31168-GSM771088	GSM770601_GC_46404174T_V6	GSM771088_GC_46404174N_V6
TAN-094	Singapore	east	Singapore	CIN	NA	NA	called	0.19	2.44	0	GSE31168-GSM770602	NA	GSM770602_GC_47149013T_V6	NA
TAN-095	Singapore	east	Singapore	CIN	NA	NA	called	0.22	1.93	0	GSE31168-GSM770603	GSE31168-GSM771089	GSM770603_GC_47492137T_V6	GSM771089_GC_47492137N_V6
TAN-096	Singapore	east	Singapore	non-CIN	NA	NA	high non-clonal	0.26	1.85	0	GSE31168-GSM770604	NA	GSM770604_GC_48982424T_V6	NA
TAN-097	Singapore	east	Singapore	non-CIN	NA	NA	called	0.57	2	0	GSE31168-GSM770605	NA	GSM770605_GC_49375233T_V6	NA
TAN-098	Singapore	east	Singapore	CIN	NA	NA	called	0.17	2.04	0	GSE31168-GSM770606	NA	GSM770606_GC_5218170T_V6	NA
TAN-099	Singapore	east	Singapore	CIN	NA	NA	called	0.65	2.69	1	GSE31168-GSM770607	GSE31168-GSM771090	GSM770607_GC_57689477T_V6	GSM771090_GC_57689477N_V6
TAN-100	Singapore	east	Singapore	CIN	NA	NA	called	0.31	1.73	0	GSE31168-GSM770608	GSE31168-GSM771091	GSM770608_GC_57701999T_V6	GSM771091_GC_57701999N_V6
TAN-101	Singapore	east	Singapore	non-CIN	NA	NA	high non-clonal	0.32	1.37	0	GSE31168-GSM770916	GSE31168-GSM771092	GSM770916_GC_58947266T_V6	GSM771092_GC_58947266N_V6
TAN-102	Singapore	east	Singapore	non-CIN	NA	NA	high non-clonal	0.55	2.02	0	GSE31168-GSM770917	GSE31168-GSM771093	GSM770917_GC_61669256T_V6	GSM771093_GC_61669256N_V6
TAN-103	Singapore	east	Singapore	non-CIN	NA	NA	called	0.49	2	0	GSE31168-GSM770918	NA	GSM770918_GC_63540193T_V6	NA
TAN-104	Singapore	east	Singapore	non-CIN	NA	NA	low purity	NA	NA	NA	GSE31168-GSM770919	NA	GSM770919_GC_6412929T_V6	NA
TAN-105	Singapore	east	Singapore	non-CIN	NA	NA	low purity	NA	NA	NA	GSE31168-GSM770920	GSE31168-GSM771094	GSM770920_GC_65256293T_V6	GSM771094_GC_65256293N_V6
TAN-106	Singapore	east	Singapore	CIN	NA	NA	called	0.34	2.81	1	GSE31168-GSM770921	GSE31168-GSM771095	GSM770921_GC_66811693T_V6	GSM771095_GC_66811693N_V6
TAN-107	Singapore	east	Singapore	CIN	NA	NA	called	0.48	2.19	0	GSE31168-GSM770922	NA	GSM770922_GC_68334421T_V6	NA
TAN-108	Singapore	east	Singapore	non-CIN	NA	NA	high non-clonal	0.24	2.12	0	GSE31168-GSM770923	NA	GSM770923_GC_69245824T_V6	NA
TAN-109	Singapore	east	Singapore	CIN	NA	NA	called	0.3	2.76	1	GSE31168-GSM770924	GSE31168-GSM771096	GSM770924_GC_73291145T_V6	GSM771096_GC_73291145N_V6
TAN-110	Singapore	east	Singapore	non-CIN	NA	NA	called	0.53	2	0	GSE31168-GSM770925	NA	GSM770925_GC_73813499T_V6	NA
TAN-111	Singapore	east	Singapore	non-CIN	NA	NA	low purity	NA	NA	NA	GSE31168-GSM770926	NA	GSM770926_GC_74765340T_V6	NA
TAN-112	Singapore	mixed	Singapore	CIN	NA	NA	called	0.45	1.95	0	GSE31168-GSM770927	NA	GSM770927_GC_75554796T_V6	NA
TAN-113	Singapore	east	Singapore	CIN	NA	NA	called	0.95	2.62	1	GSE31168-GSM770928	GSE31168-GSM771097	GSM770928_GC_76629543T_V6	GSM771097_GC_76629543N_V6
TAN-114	Singapore	east	Singapore	CIN	NA	NA	called	0.38	2.2	0	GSE31168-GSM770929	NA	GSM770929_GC_77263387T_V6	NA
TAN-115	Singapore	east	Singapore	CIN	NA	NA	called	0.18	2.38	0	GSE31168-GSM770930	NA	GSM770930_GC_78373410T_V6	NA
TAN-116	Singapore	east	Singapore	non-CIN	NA	NA	low purity	NA	NA	NA	GSE31168-GSM770931	NA	GSM770931_GC_7847924T_V6	NA
TAN-117	Singapore	east	Singapore	CIN	NA	NA	called	0.36	2.72	1	GSE31168-GSM770932	NA	GSM770932_GC_82973565T_V6	NA
TAN-118	Singapore	east	Singapore	CIN	NA	NA	called	0.44	2.47	1	GSE31168-GSM770933	NA	GSM770933_GC_83507354T_V6	NA
TAN-119	Singapore	east	Singapore	non-CIN	NA	NA	called	0.17	2.35	0	GSE31168-GSM770934	GSE31168-GSM771098	GSM770934_GC_87622942T_V6	GSM771098_GC_87622942N_V6
TAN-120	Singapore	east	Singapore	non-CIN	NA	NA	low purity	NA	NA	NA	GSE31168-GSM770935	NA	GSM770935_GC_91515473T_V6	NA
TAN-121	Singapore	outlier	Singapore	CIN	NA	NA	high non-clonal	0.88	4.31	1	GSE31168-GSM770936	NA	GSM770936_GC_9432729T_V6	NA
TAN-122	Singapore	east	Singapore	non-CIN	NA	NA	high non-clonal	0.21	2.28	0	GSE31168-GSM770937	GSE31168-GSM771100	GSM770937_GC_96141474T_V6	GSM771100_GC_96141474N_V6
TAN-123	Singapore	east	Singapore	non-CIN	NA	NA	low purity	NA	NA	NA	GSE31168-GSM770970	NA	GSM770970_GC_970001T_V6	NA
TAN-124	Singapore	east	Singapore	CIN	NA	NA	called	0.37	2.59	1	GSE31168-GSM770971	GSE31168-GSM771101	GSM770971_GC_970005T_V6	GSM771101_GC_970005N_V6
TAN-125	Singapore	east	Singapore	CIN	NA	NA	called	0.62	2.36	1	GSE31168-GSM770972	NA	GSM770972_GC_970010T_V6	NA
TAN-126	Singapore	east	Singapore	non-CIN	NA	NA	low purity	NA	NA	NA	GSE31168-GSM770973	GSE31168-GSM771102	GSM770973_GC_970017T_V6	GSM771102_GC_970017N_V6
TAN-127	Singapore	outlier	Singapore	CIN	NA	NA	called	0.37	3.6	2	GSE31168-GSM770974	NA	GSM770974_GC_970024T_V6	NA
TAN-128	Singapore	east	Singapore	non-CIN	NA	NA	low purity	NA	NA	NA	GSE31168-GSM770975	NA	GSM770975_GC_970032T_V6	NA
TAN-129	Singapore	east	Singapore	CIN	NA	NA	called	0.4	2	0	GSE31168-GSM770976	NA	GSM770976_GC_980001T_V6	NA
TAN-130	Singapore	east	Singapore	non-CIN	NA	NA	low purity	NA	NA	NA	GSE31168-GSM770977	NA	GSM770977_GC_980002T_V6	NA
TAN-131	Singapore	east	Singapore	CIN	NA	NA	called	0.18	2	0	GSE31168-GSM770978	GSE31168-GSM771103	GSM770978_GC_980011T_V6	GSM771103_GC_980011N_V6
TAN-132	Singapore	east	Singapore	CIN	NA	NA	called	0.51	2.78	1	GSE31168-GSM770979	GSE31168-GSM771104	GSM770979_GC_980021T_V6	GSM771104_GC_980021N_V6
TAN-133	Singapore	east	Singapore	non-CIN	NA	NA	no solution	NA	NA	NA	GSE31168-GSM770980	NA	GSM770980_GC_980025T_V6	NA
TAN-134	Singapore	east	Singapore	non-CIN	NA	NA	called	0.79	2.1	0	GSE31168-GSM770981	NA	GSM770981_GC_980028T_V6	NA
TAN-135	Singapore	east	Singapore	CIN	NA	NA	called	0.39	2.35	1	GSE31168-GSM770982	GSE31168-GSM771105	GSM770982_GC_980029T_V6	GSM771105_GC_980029N_V6
TAN-136	Singapore	east	Singapore	non-CIN	NA	NA	called	0.42	2	0	GSE31168-GSM770983	GSE31168-GSM771106	GSM770983_GC_980035T_V6	GSM771106_GC_980035N_V6
TAN-137	Singapore	east	Singapore	non-CIN	NA	NA	low purity	NA	NA	NA	GSE31168-GSM770984	NA	GSM770984_GC_980048T_V6	NA
TAN-138	Singapore	mixed	Singapore	non-CIN	NA	NA	low purity	NA	NA	NA	GSE31168-GSM770985	NA	GSM770985_GC_980056T_V6	NA
TAN-139	Singapore	outlier	Singapore	non-CIN	NA	NA	called	1	3.63	1	GSE31168-GSM770986	NA	GSM770986_GC_980095T_V6	NA
TAN-140	Singapore	east	Singapore	non-CIN	NA	NA	called	0.19	2.07	0	GSE31168-GSM770987	NA	GSM770987_GC_980097T_V6	NA
TAN-141	Singapore	east	Singapore	CIN	NA	NA	called	0.23	5.35	2	GSE31168-GSM770988	NA	GSM770988_GC_980148T_V6	NA
TAN-142	Singapore	east	Singapore	CIN	NA	NA	high non-clonal	1	3.41	1	GSE31168-GSM770989	GSE31168-GSM771107	GSM770989_GC_980156T_V6	GSM771107_GC_980156N_V6
TAN-143	Singapore	east	Singapore	non-CIN	NA	NA	low purity	NA	NA	NA	GSE31168-GSM770990	NA	GSM770990_GC_980161T_V6	NA
TAN-144	Singapore	east	Singapore	CIN	NA	NA	called	0.74	1.88	0	GSE31168-GSM770991	NA	GSM770991_GC_980184T_V6	NA
TAN-145	Singapore	east	Singapore	non-CIN	NA	NA	called	0.45	2.2	0	GSE31168-GSM770992	NA	GSM770992_GC_980211T_V6	NA
TAN-146	Singapore	east	Singapore	non-CIN	NA	NA	low purity	NA	NA	NA	GSE31168-GSM770993	GSE31168-GSM771108	GSM770993_GC_980251T_V6	GSM771108_GC_980251N_V6
TAN-147	Singapore	east	Singapore	non-CIN	NA	NA	low purity	NA	NA	NA	GSE31168-GSM770994	NA	GSM770994_GC_980252T_V6	NA
TAN-148	Singapore	east	Singapore	CIN	NA	NA	called	0.24	2.08	0	GSE31168-GSM770995	NA	GSM770995_GC_980255T_V6	NA
TAN-149	Singapore	east	Singapore	non-CIN	NA	NA	called	0.3	2.05	0	GSE31168-GSM770996	NA	GSM770996_GC_980269T_V6	NA
TAN-150	Singapore	east	Singapore	non-CIN	NA	NA	low purity	NA	NA	NA	GSE31168-GSM770997	NA	GSM770997_GC_980305T_V6	NA
TAN-151	Singapore	east	Singapore	CIN	NA	NA	called	0.33	1.83	0	GSE31168-GSM770998	NA	GSM770998_GC_980307T_V6	NA
TAN-152	Singapore	east	Singapore	non-CIN	NA	NA	low purity	NA	NA	NA	GSE31168-GSM770999	GSE31168-GSM771109	GSM770999_GC_980319T_V6	GSM771109_GC_980319N_V6
TAN-153	Singapore	east	Singapore	non-CIN	NA	NA	low purity	NA	NA	NA	GSE31168-GSM771000	GSE31168-GSM771110	GSM771000_GC_980327T_V6	GSM771110_GC_980327N_V6
TAN-154	Singapore	mixed	Singapore	non-CIN	NA	NA	high non-clonal	0.24	2.12	0	GSE31168-GSM771001	GSE31168-GSM771112	GSM771001_GC_980369T_V6	GSM771112_GC_980369N_V6
TAN-155	Singapore	east	Singapore	non-CIN	NA	NA	called	1	2	0	GSE31168-GSM771002	GSE31168-GSM771113	GSM771002_GC_980386T_V6	GSM771113_GC_980386N_V6
TAN-156	Singapore	east	Singapore	non-CIN	NA	NA	high non-clonal	0.3	2.3	0	GSE31168-GSM771003	GSE31168-GSM771115	GSM771003_GC_980401T_V6	GSM771115_GC_980401N_V6
TAN-157	Singapore	east	Singapore	CIN	NA	NA	called	0.18	2.03	0	GSE31168-GSM771004	GSE31168-GSM771116	GSM771004_GC_980417T_V6	GSM771116_GC_980417N_V6
TAN-158	Singapore	east	Singapore	non-CIN	NA	NA	low purity	NA	NA	NA	GSE31168-GSM771005	GSE31168-GSM771119	GSM771005_GC_980418T_V6	GSM771119_GC_980418N_V6
TAN-159	Singapore	east	Singapore	non-CIN	NA	NA	low purity	NA	NA	NA	GSE31168-GSM771006	GSE31168-GSM771124	GSM771006_GC_980436T_V6	GSM771124_GC_980436N_V6
TAN-160	Singapore	east	Singapore	CIN	NA	NA	called	0.24	2.18	1	GSE31168-GSM771007	GSE31168-GSM771127	GSM771007_GC_980437T_V6	GSM771127_GC_980437N_V6
TAN-161	Singapore	outlier	Singapore	non-CIN	NA	NA	low purity	NA	NA	NA	GSE31168-GSM771008	GSE31168-GSM771132	GSM771008_GC_980442T_V6	GSM771132_GC_980442N_V6
TAN-162	Singapore	east	Singapore	non-CIN	NA	NA	high non-clonal	0.25	2.64	1	GSE31168-GSM771009	GSE31168-GSM771133	GSM771009_GC_980447T_V6	GSM771133_GC_980447N_V6
TAN-163	Singapore	east	Singapore	CIN	NA	NA	called	0.32	2.88	1	GSE31168-GSM771010	NA	GSM771010_GC_98748381T_V6	NA
TAN-164	Singapore	east	Singapore	non-CIN	NA	NA	called	0.18	1.97	0	GSE31168-GSM771011	GSE31168-GSM771134	GSM771011_GC_990005T_V6	GSM771134_GC_990005N_V6
TAN-165	Singapore	east	Singapore	non-CIN	NA	NA	high entropy	0.26	2.1	0	GSE31168-GSM771012	GSE31168-GSM771135	GSM771012_GC_990010T_V6	GSM771135_GC_990010N_V6
TAN-166	Singapore	east	Singapore	non-CIN	NA	NA	low purity	NA	NA	NA	GSE31168-GSM771013	NA	GSM771013_GC_990011T_V6	NA
TAN-167	Singapore	east	Singapore	non-CIN	NA	NA	low purity	NA	NA	NA	GSE31168-GSM771014	GSE31168-GSM771136	GSM771014_GC_990015T_V6	GSM771136_GC_990015N_V6
TAN-168	Singapore	east	Singapore	CIN	NA	NA	called	0.54	2.17	0	GSE31168-GSM771015	GSE31168-GSM771145	GSM771015_GC_990017T_V6	GSM771145_GC_990071N_V6
TAN-169	Singapore	east	Singapore	non-CIN	NA	NA	called	0.18	2.15	0	GSE31168-GSM771016	GSE31168-GSM771137	GSM771016_GC_990024T_V6	GSM771137_GC_990024N_V6
TAN-170	Singapore	east	Singapore	non-CIN	NA	NA	low purity	NA	NA	NA	GSE31168-GSM771017	GSE31168-GSM771138	GSM771017_GC_990041T_V6	GSM771138_GC_990041N_V6
TAN-171	Singapore	east	Singapore	CIN	NA	NA	called	0.34	2.14	0	GSE31168-GSM771018	GSE31168-GSM771139	GSM771018_GC_990044T_V6	GSM771139_GC_990044N_V6
TAN-172	Singapore	east	Singapore	non-CIN	NA	NA	high entropy	0.21	3.37	1	GSE31168-GSM771019	GSE31168-GSM771140	GSM771019_GC_990046T_V6	GSM771140_GC_990046N_V6
TAN-173	Singapore	east	Singapore	CIN	NA	NA	high non-clonal	0.87	2.93	1	GSE31168-GSM771020	GSE31168-GSM771143	GSM771020_GC_990069T_V6	GSM771143_GC_990069N_V6
TAN-174	Singapore	mixed	Singapore	non-CIN	NA	NA	called	0.24	2.05	0	GSE31168-GSM771021	GSE31168-GSM771144	GSM771021_GC_990070T_V6	GSM771144_GC_990070N_V6
TAN-175	Singapore	east	Singapore	non-CIN	NA	NA	low purity	NA	NA	NA	GSE31168-GSM771030	GSE31168-GSM771147	GSM771030_GC_990089T_V6	GSM771147_GC_990089N_V6
TAN-176	Singapore	east	Singapore	CIN	NA	NA	called	0.33	3.01	1	GSE31168-GSM771031	GSE31168-GSM771148	GSM771031_GC_990090T_V6	GSM771148_GC_990090N_V6
TAN-177	Singapore	east	Singapore	non-CIN	NA	NA	called	0.8	2.39	0	GSE31168-GSM771032	GSE31168-GSM772530	GSM771032_GC_990111T_V6	GSM772530_GC_990111N_V6
TAN-178	Singapore	east	Singapore	non-CIN	NA	NA	low purity	NA	NA	NA	GSE31168-GSM771033	GSE31168-GSM772531	GSM771033_GC_990119T_V6	GSM772531_GC_990119N_V6
TAN-179	Singapore	east	Singapore	non-CIN	NA	NA	low purity	NA	NA	NA	GSE31168-GSM771034	GSE31168-GSM772533	GSM771034_GC_990170T_V6	GSM772533_GC_990170N_V6
TAN-180	Singapore	east	Singapore	CIN	NA	NA	high entropy	0.39	1.93	0	GSE31168-GSM771035	GSE31168-GSM772534	GSM771035_GC_990172T_V6	GSM772534_GC_990172N_V6
TAN-181	Singapore	east	Singapore	non-CIN	NA	NA	high non-clonal	0.37	1.67	0	GSE31168-GSM771036	GSE31168-GSM772536	GSM771036_GC_990203T_V6	GSM772536_GC_990203N_V6
TAN-182	Singapore	east	Singapore	non-CIN	NA	NA	low purity	NA	NA	NA	GSE31168-GSM771037	GSE31168-GSM772539	GSM771037_GC_990247T_V6	GSM772539_GC_990247N_V6
TAN-183	Singapore	east	Singapore	CIN	NA	NA	called	0.42	2.76	1	GSE31168-GSM771038	GSE31168-GSM772540	GSM771038_GC_990275T_V6	GSM772540_GC_990275N_V6
TAN-184	Singapore	east	Singapore	CIN	NA	NA	called	0.19	2.82	1	GSE31168-GSM771039	GSE31168-GSM772541	GSM771039_GC_990300T_V6	GSM772541_GC_990300N_V6
TAN-185	Singapore	east	Singapore	non-CIN	NA	NA	low purity	NA	NA	NA	GSE31168-GSM771040	GSE31168-GSM772542	GSM771040_GC_990339T_V6	GSM772542_GC_990339N_V6
TAN-186	Singapore	east	Singapore	non-CIN	NA	NA	high non-clonal	0.88	4.06	1	GSE31168-GSM771041	GSE31168-GSM772543	GSM771041_GC_990355T_V6	GSM772543_GC_990355N_V6
TAN-187	Singapore	east	Singapore	non-CIN	NA	NA	called	0.27	2.33	1	GSE31168-GSM771042	GSE31168-GSM772544	GSM771042_GC_990396T_V6	GSM772544_GC_990396N_V6
TAN-188	Singapore	east	Singapore	CIN	NA	NA	called	0.27	4.84	2	GSE31168-GSM771043	GSE31168-GSM772545	GSM771043_GC_990412T_V6	GSM772545_GC_990412N_V6
TAN-189	Singapore	east	Singapore	non-CIN	NA	NA	low purity	NA	NA	NA	GSE31168-GSM771044	GSE31168-GSM772546	GSM771044_GC_990413T_V6	GSM772546_GC_990413N_V6
TAN-190	Singapore	east	Singapore	non-CIN	NA	NA	high non-clonal	0.19	1.62	0	GSE31168-GSM771045	GSE31168-GSM772547	GSM771045_GC_990424T_V6	GSM772547_GC_990424N_V6
TAN-191	Singapore	east	Singapore	CIN	NA	NA	called	0.32	4.65	2	GSE31168-GSM771046	GSE31168-GSM772549	GSM771046_GC_990475T_V6	GSM772549_GC_990475N_V6
TAN-192	Singapore	east	Singapore	non-CIN	NA	NA	low purity	NA	NA	NA	GSE31168-GSM771047	GSE31168-GSM772550	GSM771047_GC_990489T_V6	GSM772550_GC_990489N_V6
TAN-193	Singapore	east	Singapore	CIN	NA	NA	no solution	NA	NA	NA	GSE31168-GSM771048	GSE31168-GSM772551	GSM771048_GC_990515T_V6	GSM772551_GC_990515N_V6
TCGA-B7-5816	TCGA	west	Russia	non-CIN	Diffuse	II	called	0.31	4.25	1	TCGA-B7-5816-01A-21D-1599-01	TCGA-B7-5816-10A-01D-1599-01	SLITS_p_TCGA_b95_SNP_N_GenomeWideSNP_6_A11_764142	SLITS_p_TCGA_b95_SNP_N_GenomeWideSNP_6_D10_764270
TCGA-B7-5818	TCGA	west	Russia	non-CIN	Intestinal	I	called	0.71	2.15	0	TCGA-B7-5818-01A-11D-1599-01	TCGA-B7-5818-10A-01D-1599-01	SLITS_p_TCGA_b95_SNP_N_GenomeWideSNP_6_A03_764194	SLITS_p_TCGA_b95_SNP_N_GenomeWideSNP_6_E01_764140
TCGA-BR-4183	TCGA	west	Russia	CIN	Intestinal	III	called	0.29	2.96	1	TCGA-BR-4183-01A-02D-1130-01	TCGA-BR-4183-11A-01D-1130-01	SICKS_p_TCGAb48_SNP_1N_GenomeWideSNP_6_H10_674924	SICKS_p_TCGAb48_SNP_1N_GenomeWideSNP_6_F05_674844
TCGA-BR-4184	TCGA	west	Russia	non-CIN	Intestinal	III	called	0.54	2.1	0	TCGA-BR-4184-01A-01D-1130-01	TCGA-BR-4184-11A-01D-1130-01	SICKS_p_TCGAb48_SNP_1N_GenomeWideSNP_6_H08_674912	SICKS_p_TCGAb48_SNP_1N_GenomeWideSNP_6_B01_674798
TCGA-BR-4187	TCGA	west	Russia	non-CIN	Diffuse	NA	high non-clonal	0.28	2.04	0	TCGA-BR-4187-01A-01D-1130-01	TCGA-BR-4187-11A-01D-1130-01	SICKS_p_TCGAb48_SNP_1N_GenomeWideSNP_6_G04_674840	SICKS_p_TCGAb48_SNP_1N_GenomeWideSNP_6_E11_674936
TCGA-BR-4188	TCGA	west	Russia	non-CIN	Diffuse	NA	called	0.35	2	0	TCGA-BR-4188-01A-01D-1130-01	TCGA-BR-4188-11A-01D-1130-01	SICKS_p_TCGAb48_SNP_1N_GenomeWideSNP_6_G11_674926	SICKS_p_TCGAb48_SNP_1N_GenomeWideSNP_6_E05_674942
TCGA-BR-4191	TCGA	west	Russia	CIN	Intestinal	NA	called	0.52	2.1	0	TCGA-BR-4191-01A-02D-1130-01	TCGA-BR-4191-11A-01D-1130-01	SICKS_p_TCGAb48_SNP_1N_GenomeWideSNP_6_F02_674832	SICKS_p_TCGAb48_SNP_1N_GenomeWideSNP_6_G01_674820
TCGA-BR-4201	TCGA	west	Russia	non-CIN	Intestinal	NA	called	0.36	2.08	0	TCGA-BR-4201-01A-01D-1130-01	TCGA-BR-4201-11A-01D-1130-01	SICKS_p_TCGAb48_SNP_1N_GenomeWideSNP_6_G10_674916	SICKS_p_TCGAb48_SNP_1N_GenomeWideSNP_6_F01_674914
TCGA-BR-4253	TCGA	west	Russia	non-CIN	Intestinal	III	called	0.4	2.02	0	TCGA-BR-4253-01A-01D-1130-01	TCGA-BR-4253-11A-01D-1130-01	SICKS_p_TCGAb48_SNP_1N_GenomeWideSNP_6_H11_674868	SICKS_p_TCGAb48_SNP_1N_GenomeWideSNP_6_C02_674932
TCGA-BR-4255	TCGA	west	Russia	CIN	Diffuse	III	called	0.21	3.07	1	TCGA-BR-4255-01A-01D-1130-01	TCGA-BR-4255-11A-01D-1130-01	SICKS_p_TCGAb48_SNP_1N_GenomeWideSNP_6_F10_674830	SICKS_p_TCGAb48_SNP_1N_GenomeWideSNP_6_F08_674904
TCGA-BR-4256	TCGA	west	Russia	non-CIN	Intestinal	NA	high non-clonal	0.28	2.08	0	TCGA-BR-4256-01A-01D-1130-01	TCGA-BR-4256-11A-01D-1130-01	SICKS_p_TCGAb48_SNP_1N_GenomeWideSNP_6_D01_674952	SICKS_p_TCGAb48_SNP_1N_GenomeWideSNP_6_C07_674878
TCGA-BR-4257	TCGA	west	Russia	CIN	Intestinal	NA	called	0.54	2.65	1	TCGA-BR-4257-01A-01D-1130-01	TCGA-BR-4257-11A-01D-1130-01	SICKS_p_TCGAb48_SNP_1N_GenomeWideSNP_6_E01_674958	SICKS_p_TCGAb48_SNP_1N_GenomeWideSNP_6_H02_674802
TCGA-BR-4267	TCGA	west	Russia	CIN	Intestinal	I	called	0.75	1.99	0	TCGA-BR-4267-01A-01D-1130-01	TCGA-BR-4267-11A-01D-1130-01	SICKS_p_TCGAb48_SNP_1N_GenomeWideSNP_6_A12_674940	SICKS_p_TCGAb48_SNP_1N_GenomeWideSNP_6_C04_674970
TCGA-BR-4279	TCGA	west	Russia	non-CIN	Diffuse	II	called	0.35	1.85	0	TCGA-BR-4279-01A-01D-1130-01	TCGA-BR-4279-11A-01D-1130-01	SICKS_p_TCGAb48_SNP_1N_GenomeWideSNP_6_D05_674930	SICKS_p_TCGAb48_SNP_1N_GenomeWideSNP_6_B10_674980
TCGA-BR-4280	TCGA	west	Russia	non-CIN	Intestinal	II	called	0.76	2.05	0	TCGA-BR-4280-01A-01D-1130-01	TCGA-BR-4280-11A-01D-1130-01	SICKS_p_TCGAb48_SNP_1N_GenomeWideSNP_6_E09_674900	SICKS_p_TCGAb48_SNP_1N_GenomeWideSNP_6_F11_674876
TCGA-BR-4292	TCGA	west	Russia	non-CIN	Intestinal	NA	called	0.67	2.16	0	TCGA-BR-4292-01A-01D-1130-01	TCGA-BR-4292-11A-01D-1130-01	SICKS_p_TCGAb48_SNP_1N_GenomeWideSNP_6_A04_674918	SICKS_p_TCGAb48_SNP_1N_GenomeWideSNP_6_H04_674800
TCGA-BR-4294	TCGA	west	Russia	CIN	Intestinal	NA	called	0.93	1.68	0	TCGA-BR-4294-01A-01D-1130-01	TCGA-BR-4294-11A-01D-1130-01	SICKS_p_TCGAb48_SNP_1N_GenomeWideSNP_6_D06_674882	SICKS_p_TCGAb48_SNP_1N_GenomeWideSNP_6_E04_674794
TCGA-BR-4357	TCGA	west	Russia	CIN	Intestinal	NA	called	0.44	2.5	1	TCGA-BR-4357-01A-01D-1155-01	TCGA-BR-4357-11A-01D-1155-01	SEPOY_p_TCGAb57_SNP_1N_GenomeWideSNP_6_A04_667380	SEPOY_p_TCGAb57_SNP_1N_GenomeWideSNP_6_D06_667264
TCGA-BR-4361	TCGA	west	Russia	non-CIN	NA	III	called	0.66	2.04	0	TCGA-BR-4361-01A-01D-1155-01	TCGA-BR-4361-11A-01D-1155-01	SEPOY_p_TCGAb57_SNP_1N_GenomeWideSNP_6_E07_667334	SEPOY_p_TCGAb57_SNP_1N_GenomeWideSNP_6_B03_667378
TCGA-BR-4362	TCGA	west	Russia	non-CIN	Diffuse	NA	called	0.55	2.27	0	TCGA-BR-4362-01A-01D-1155-01	TCGA-BR-4362-11A-01D-1155-01	SEPOY_p_TCGAb57_SNP_1N_GenomeWideSNP_6_F04_667310	SEPOY_p_TCGAb57_SNP_1N_GenomeWideSNP_6_B12_667308
TCGA-BR-4363	TCGA	west	Russia	non-CIN	NA	NA	called	0.63	2.04	0	TCGA-BR-4363-01A-01D-1155-01	TCGA-BR-4363-11A-01D-1155-01	SEPOY_p_TCGAb57_SNP_1N_GenomeWideSNP_6_A02_667394	SEPOY_p_TCGAb57_SNP_1N_GenomeWideSNP_6_C09_667278
TCGA-BR-4366	TCGA	west	Russia	CIN	Intestinal	NA	called	0.8	2.09	0	TCGA-BR-4366-01A-01D-1155-01	TCGA-BR-4366-11A-01D-1155-01	SEPOY_p_TCGAb57_SNP_1N_GenomeWideSNP_6_A11_667350	SEPOY_p_TCGAb57_SNP_1N_GenomeWideSNP_6_A06_667338
TCGA-BR-4367	TCGA	west	Russia	CIN	Diffuse	NA	called	0.44	2.96	1	TCGA-BR-4367-01A-01D-1155-01	TCGA-BR-4367-11A-01D-1155-01	SEPOY_p_TCGAb57_SNP_1N_GenomeWideSNP_6_B08_667406	SEPOY_p_TCGAb57_SNP_1N_GenomeWideSNP_6_E03_667316
TCGA-BR-4368	TCGA	west	Russia	non-CIN	NA	III	called	0.42	2.41	0	TCGA-BR-4368-01A-01D-1155-01	TCGA-BR-4368-11A-01D-1155-01	SEPOY_p_TCGAb57_SNP_1N_GenomeWideSNP_6_C05_667304	SEPOY_p_TCGAb57_SNP_1N_GenomeWideSNP_6_D02_667266
TCGA-BR-4369	TCGA	west	Russia	CIN	Intestinal	NA	called	0.4	4.47	2	TCGA-BR-4369-01A-01D-1155-01	TCGA-BR-4369-11A-01D-1155-01	SEPOY_p_TCGAb57_SNP_1N_GenomeWideSNP_6_D10_667428	SEPOY_p_TCGAb57_SNP_1N_GenomeWideSNP_6_F09_667332
TCGA-BR-4370	TCGA	west	Russia	non-CIN	Intestinal	NA	called	0.42	2.11	0	TCGA-BR-4370-01A-01D-1155-01	TCGA-BR-4370-11A-01D-1155-01	SEPOY_p_TCGAb57_SNP_1N_GenomeWideSNP_6_D11_667356	SEPOY_p_TCGAb57_SNP_1N_GenomeWideSNP_6_D07_667318
TCGA-BR-4371	TCGA	west	Russia	non-CIN	Intestinal	NA	called	0.49	2.35	0	TCGA-BR-4371-01A-01D-1155-01	TCGA-BR-4371-11A-01D-1155-01	SEPOY_p_TCGAb57_SNP_1N_GenomeWideSNP_6_E08_667298	SEPOY_p_TCGAb57_SNP_1N_GenomeWideSNP_6_B04_667288
TCGA-BR-6452	TCGA	west	Russia	non-CIN	Intestinal	II	called	0.33	2.16	0	TCGA-BR-6452-01A-12D-1799-01	TCGA-BR-6452-10A-01D-1799-01	GUCKS_p_TCGA_b129_140_SNP_N_GenomeWideSNP_6_F11_802202	GUCKS_p_TCGA_b129_140_SNP_N_GenomeWideSNP_6_D04_802146
TCGA-BR-6453	TCGA	west	Russia	non-CIN	Diffuse	II	low purity	NA	NA	NA	TCGA-BR-6453-01A-11D-1799-01	TCGA-BR-6453-11A-01D-1799-01	GUCKS_p_TCGA_b129_140_SNP_N_GenomeWideSNP_6_C03_802256	GUCKS_p_TCGA_b129_140_SNP_N_GenomeWideSNP_6_A02_802174
TCGA-BR-6454	TCGA	west	Russia	CIN	Intestinal	II	called	0.37	2.69	1	TCGA-BR-6454-01A-11D-1799-01	TCGA-BR-6454-11A-01D-1799-01	GUCKS_p_TCGA_b129_140_SNP_N_GenomeWideSNP_6_A05_802300	GUCKS_p_TCGA_b129_140_SNP_N_GenomeWideSNP_6_C04_802118
TCGA-BR-6455	TCGA	west	Russia	non-CIN	Intestinal	II	called	0.66	2.12	0	TCGA-BR-6455-01A-11D-1799-01	TCGA-BR-6455-10A-01D-1799-01	GUCKS_p_TCGA_b129_140_SNP_N_GenomeWideSNP_6_C08_802288	GUCKS_p_TCGA_b129_140_SNP_N_GenomeWideSNP_6_A08_802194
TCGA-BR-6456	TCGA	west	Russia	CIN	Intestinal	II	called	0.3	3.55	1	TCGA-BR-6456-01A-11D-1799-01	TCGA-BR-6456-10A-01D-1799-01	GUCKS_p_TCGA_b129_140_SNP_N_GenomeWideSNP_6_C11_802230	GUCKS_p_TCGA_b129_140_SNP_N_GenomeWideSNP_6_A03_802220
TCGA-BR-6457	TCGA	west	Ukraine	CIN	Diffuse	II	called	0.23	1.98	0	TCGA-BR-6457-01A-21D-1799-01	TCGA-BR-6457-10A-01D-1799-01	GUCKS_p_TCGA_b129_140_SNP_N_GenomeWideSNP_6_D01_802148	GUCKS_p_TCGA_b129_140_SNP_N_GenomeWideSNP_6_C05_802240
TCGA-BR-6458	TCGA	west	Ukraine	CIN	Intestinal	II	called	0.45	3.07	1	TCGA-BR-6458-01A-11D-1799-01	TCGA-BR-6458-10A-01D-1799-01	GUCKS_p_TCGA_b129_140_SNP_N_GenomeWideSNP_6_D03_802140	GUCKS_p_TCGA_b129_140_SNP_N_GenomeWideSNP_6_F12_802282
TCGA-BR-6563	TCGA	west	Russia	non-CIN	Diffuse	II	low purity	NA	NA	NA	TCGA-BR-6563-01A-13D-2052-01	TCGA-BR-6563-10A-01D-2052-01	ODDLY_p_TCGASNP_165_184_N_GenomeWideSNP_6_A12_1051590	ODDLY_p_TCGASNP_165_184_N_GenomeWideSNP_6_E06_1051690
TCGA-BR-6564	TCGA	west	Russia	CIN	Diffuse	III	called	0.22	1.91	0	TCGA-BR-6564-01A-12D-1881-01	TCGA-BR-6564-10A-01D-1881-01	TREAD_p_TCGA_b146_152_SNP_N_GenomeWideSNP_6_A02_809458	TREAD_p_TCGA_b146_152_SNP_N_GenomeWideSNP_6_G11_809400
TCGA-BR-6565	TCGA	west	Russia	CIN	Intestinal	II	called	0.27	6.11	2	TCGA-BR-6565-01A-11D-1799-01	TCGA-BR-6565-10A-01D-1799-01	GUCKS_p_TCGA_b129_140_SNP_N_GenomeWideSNP_6_A07_802244	GUCKS_p_TCGA_b129_140_SNP_N_GenomeWideSNP_6_G01_802306
TCGA-BR-6566	TCGA	west	Russia	non-CIN	Intestinal	II	called	0.41	2.18	0	TCGA-BR-6566-01A-11D-1799-01	TCGA-BR-6566-10A-01D-1799-01	GUCKS_p_TCGA_b129_140_SNP_N_GenomeWideSNP_6_C01_802264	GUCKS_p_TCGA_b129_140_SNP_N_GenomeWideSNP_6_G03_802198
TCGA-BR-6705	TCGA	west	Ukraine	non-CIN	Diffuse	III	called	0.17	2.16	0	TCGA-BR-6705-01A-12D-1881-01	TCGA-BR-6705-10A-01D-1881-01	TREAD_p_TCGA_b146_152_SNP_N_GenomeWideSNP_6_C10_809404	TREAD_p_TCGA_b146_152_SNP_N_GenomeWideSNP_6_C12_809326
TCGA-BR-6706	TCGA	west	Ukraine	non-CIN	Mixed	III	called	0.35	2.08	0	TCGA-BR-6706-01A-11D-1881-01	TCGA-BR-6706-10A-01D-1881-01	TREAD_p_TCGA_b146_152_SNP_N_GenomeWideSNP_6_F07_809318	TREAD_p_TCGA_b146_152_SNP_N_GenomeWideSNP_6_D02_809398
TCGA-BR-6707	TCGA	west	Ukraine	non-CIN	Intestinal	II	called	0.54	2.23	0	TCGA-BR-6707-01A-11D-1881-01	TCGA-BR-6707-10A-01D-1881-01	TREAD_p_TCGA_b146_152_SNP_N_GenomeWideSNP_6_D04_809424	TREAD_p_TCGA_b146_152_SNP_N_GenomeWideSNP_6_D05_809494
TCGA-BR-6710	TCGA	west	Ukraine	non-CIN	Intestinal	I	low purity	NA	NA	NA	TCGA-BR-6710-01A-11D-1881-01	TCGA-BR-6710-10A-01D-1881-01	TREAD_p_TCGA_b146_152_SNP_N_GenomeWideSNP_6_B02_809446	TREAD_p_TCGA_b146_152_SNP_N_GenomeWideSNP_6_H01_809366
TCGA-BR-6801	TCGA	west	Russia	non-CIN	Intestinal	II	called	0.73	1.22	0	TCGA-BR-6801-01A-11D-1881-01	TCGA-BR-6801-10A-01D-1881-01	TREAD_p_TCGA_b146_152_SNP_N_GenomeWideSNP_6_D09_809454	TREAD_p_TCGA_b146_152_SNP_N_GenomeWideSNP_6_D10_809350
TCGA-BR-6802	TCGA	west	Russia	non-CIN	Intestinal	II	called	0.33	2.12	0	TCGA-BR-6802-01A-11D-1881-01	TCGA-BR-6802-10A-01D-1881-01	TREAD_p_TCGA_b146_152_SNP_N_GenomeWideSNP_6_A06_809492	TREAD_p_TCGA_b146_152_SNP_N_GenomeWideSNP_6_C07_809440
TCGA-BR-6803	TCGA	west	Russia	non-CIN	Diffuse	II	called	0.22	1.83	0	TCGA-BR-6803-01A-11D-1881-01	TCGA-BR-6803-10A-01D-1881-01	TREAD_p_TCGA_b146_152_SNP_N_GenomeWideSNP_6_A08_809402	TREAD_p_TCGA_b146_152_SNP_N_GenomeWideSNP_6_C09_809386
TCGA-BR-6852	TCGA	west	Ukraine	non-CIN	NA	II	called	0.37	2.06	0	TCGA-BR-6852-01A-11D-1881-01	TCGA-BR-6852-10A-01D-1881-01	TREAD_p_TCGA_b146_152_SNP_N_GenomeWideSNP_6_C11_809310	TREAD_p_TCGA_b146_152_SNP_N_GenomeWideSNP_6_F06_809384
TCGA-BR-7196	TCGA	west	Ukraine	non-CIN	Diffuse	IV	low purity	NA	NA	NA	TCGA-BR-7196-01A-11D-2052-01	TCGA-BR-7196-10A-01D-2052-01	ODDLY_p_TCGASNP_165_184_N_GenomeWideSNP_6_C02_1051660	ODDLY_p_TCGASNP_165_184_N_GenomeWideSNP_6_H01_1051710
TCGA-BR-7197	TCGA	west	Ukraine	CIN	Intestinal	II	called	0.64	2.54	1	TCGA-BR-7197-01A-11D-2200-01	TCGA-BR-7197-10A-01D-2200-01	XYLEM_p_TCGASNP_207_212_N_GenomeWideSNP_6_D03_1051178	XYLEM_p_TCGASNP_207_212_N_GenomeWideSNP_6_F08_1051258
TCGA-BR-7703	TCGA	west	Russia	non-CIN	Intestinal	I	called	0.65	1.95	0	TCGA-BR-7703-01A-11D-2052-01	TCGA-BR-7703-10A-01D-2052-01	ODDLY_p_TCGASNP_165_184_N_GenomeWideSNP_6_F05_1051548	ODDLY_p_TCGASNP_165_184_N_GenomeWideSNP_6_A11_1051650
TCGA-BR-7707	TCGA	west	Russia	non-CIN	Intestinal	I	called	0.58	2.1	0	TCGA-BR-7707-01A-11D-2052-01	TCGA-BR-7707-10A-01D-2052-01	ODDLY_p_TCGASNP_165_184_N_GenomeWideSNP_6_E05_1051636	ODDLY_p_TCGASNP_165_184_N_GenomeWideSNP_6_G07_1051658
TCGA-BR-7715	TCGA	west	Russia	CIN	Intestinal	II	called	0.66	3.4	1	TCGA-BR-7715-01A-11D-2052-01	TCGA-BR-7715-10A-01D-2052-01	ODDLY_p_TCGASNP_165_184_N_GenomeWideSNP_6_C11_1051678	ODDLY_p_TCGASNP_165_184_N_GenomeWideSNP_6_F01_1051626
TCGA-BR-7716	TCGA	west	Russia	CIN	Intestinal	II	called	0.31	2.91	1	TCGA-BR-7716-01A-21D-2052-01	TCGA-BR-7716-10A-01D-2052-01	ODDLY_p_TCGASNP_165_184_N_GenomeWideSNP_6_C12_1051700	ODDLY_p_TCGASNP_165_184_N_GenomeWideSNP_6_E04_1051604
TCGA-BR-7717	TCGA	west	Russia	CIN	Intestinal	II	high non-clonal	0.54	2.62	1	TCGA-BR-7717-01A-11D-2052-01	TCGA-BR-7717-10A-01D-2052-01	ODDLY_p_TCGASNP_165_184_N_GenomeWideSNP_6_F09_1051670	ODDLY_p_TCGASNP_165_184_N_GenomeWideSNP_6_H07_1051576
TCGA-BR-7722	TCGA	west	Ukraine	non-CIN	Mixed	III	called	0.69	2.04	0	TCGA-BR-7722-01A-31D-2200-01	TCGA-BR-7722-10A-01D-2200-01	XYLEM_p_TCGASNP_207_212_N_GenomeWideSNP_6_C12_1051248	XYLEM_p_TCGASNP_207_212_N_GenomeWideSNP_6_D02_1051284
TCGA-BR-7723	TCGA	west	Ukraine	CIN	Intestinal	III	called	0.53	4.2	2	TCGA-BR-7723-01A-11D-2052-01	TCGA-BR-7723-10A-01D-2052-01	ODDLY_p_TCGASNP_165_184_N_GenomeWideSNP_6_F11_1051594	ODDLY_p_TCGASNP_165_184_N_GenomeWideSNP_6_E09_1051724
TCGA-BR-7851	TCGA	west	Russia	non-CIN	Intestinal	II	called	0.61	1.99	0	TCGA-BR-7851-01A-11D-2200-01	TCGA-BR-7851-10A-01D-2200-01	XYLEM_p_TCGASNP_207_212_N_GenomeWideSNP_6_H08_1051326	XYLEM_p_TCGASNP_207_212_N_GenomeWideSNP_6_H11_1051250
TCGA-BR-7901	TCGA	west	Ukraine	non-CIN	Intestinal	II	high non-clonal	0.3	4.79	2	TCGA-BR-7901-01A-11D-2200-01	TCGA-BR-7901-10A-01D-2200-01	XYLEM_p_TCGASNP_207_212_N_GenomeWideSNP_6_C10_1051210	XYLEM_p_TCGASNP_207_212_N_GenomeWideSNP_6_G03_1051200
TCGA-BR-7957	TCGA	west	Russia	non-CIN	Diffuse	IV	high non-clonal	0.2	1.93	0	TCGA-BR-7957-01A-11D-2200-01	TCGA-BR-7957-10A-01D-2200-01	XYLEM_p_TCGASNP_207_212_N_GenomeWideSNP_6_H09_1051272	XYLEM_p_TCGASNP_207_212_N_GenomeWideSNP_6_F11_1051164
TCGA-BR-7958	TCGA	west	Russia	non-CIN	Intestinal	II	called	0.45	2.15	0	TCGA-BR-7958-01A-21D-2338-01	TCGA-BR-7958-10A-01D-2338-01	XENIA_p_3TCGA_220_N_GenomeWideSNP_6_H10_1231284	XENIA_p_3TCGA_220_N_GenomeWideSNP_6_E07_1231400
TCGA-BR-7959	TCGA	west	Russia	CIN	Intestinal	III	called	0.41	2.86	1	TCGA-BR-7959-01A-11D-2338-01	TCGA-BR-7959-10A-01D-2338-01	XENIA_p_3TCGA_220_N_GenomeWideSNP_6_H02_1231334	XENIA_p_3TCGA_220_N_GenomeWideSNP_6_D11_1231280
TCGA-BR-8058	TCGA	outlier	Russia	CIN	Diffuse	III	called	0.29	1.76	0	TCGA-BR-8058-01A-31D-2338-01	TCGA-BR-8058-10A-01D-2338-01	XENIA_p_3TCGA_220_N_GenomeWideSNP_6_G06_1231270	XENIA_p_3TCGA_220_N_GenomeWideSNP_6_D02_1231336
TCGA-BR-8059	TCGA	west	Russia	non-CIN	Intestinal	II	called	0.37	2.21	0	TCGA-BR-8059-01A-11D-2338-01	TCGA-BR-8059-10A-01D-2338-01	XENIA_p_3TCGA_220_N_GenomeWideSNP_6_F09_1231350	XENIA_p_3TCGA_220_N_GenomeWideSNP_6_C05_1231438
TCGA-BR-8077	TCGA	west	Russia	CIN	Intestinal	II	called	0.59	4.98	2	TCGA-BR-8077-01A-11D-2338-01	TCGA-BR-8077-10A-01D-2338-01	XENIA_p_3TCGA_220_N_GenomeWideSNP_6_E04_1231442	XENIA_p_3TCGA_220_N_GenomeWideSNP_6_G08_1231302
TCGA-BR-8078	TCGA	west	Russia	non-CIN	Intestinal	II	called	0.66	2.14	0	TCGA-BR-8078-01A-11D-2338-01	TCGA-BR-8078-10A-01D-2338-01	XENIA_p_3TCGA_220_N_GenomeWideSNP_6_D08_1231346	XENIA_p_3TCGA_220_N_GenomeWideSNP_6_F11_1231418
TCGA-BR-8080	TCGA	west	Russia	CIN	Diffuse	III	called	0.21	3.02	1	TCGA-BR-8080-01A-11D-2338-01	TCGA-BR-8080-10A-01D-2338-01	XENIA_p_3TCGA_220_N_GenomeWideSNP_6_C11_1231330	XENIA_p_3TCGA_220_N_GenomeWideSNP_6_F02_1231378
TCGA-BR-8081	TCGA	west	Russia	non-CIN	Intestinal	II	called	0.37	2	0	TCGA-BR-8081-01A-11D-2338-01	TCGA-BR-8081-10A-01D-2338-01	XENIA_p_3TCGA_220_N_GenomeWideSNP_6_H09_1231306	XENIA_p_3TCGA_220_N_GenomeWideSNP_6_E06_1231258
TCGA-BR-8284	TCGA	outlier	Russia	non-CIN	Mixed	III	called	0.5	2.13	0	TCGA-BR-8284-01A-11D-2338-01	TCGA-BR-8284-10A-01D-2338-01	XENIA_p_3TCGA_220_N_GenomeWideSNP_6_H01_1231402	XENIA_p_3TCGA_220_N_GenomeWideSNP_6_D10_1231356
TCGA-BR-8285	TCGA	west	Russia	non-CIN	Intestinal	III	called	0.3	2.08	0	TCGA-BR-8285-01A-11D-2338-01	TCGA-BR-8285-10A-01D-2338-01	XENIA_p_3TCGA_220_N_GenomeWideSNP_6_G05_1231430	XENIA_p_3TCGA_220_N_GenomeWideSNP_6_D01_1231318
TCGA-BR-8286	TCGA	west	Russia	CIN	Intestinal	II	called	0.54	3.13	1	TCGA-BR-8286-01A-12D-2338-01	TCGA-BR-8286-10A-01D-2338-01	XENIA_p_3TCGA_220_N_GenomeWideSNP_6_F08_1231370	XENIA_p_3TCGA_220_N_GenomeWideSNP_6_C04_1231316
TCGA-BR-8289	TCGA	west	Russia	CIN	Intestinal	IV	called	0.49	3.88	2	TCGA-BR-8289-01A-11D-2338-01	TCGA-BR-8289-10A-01D-2338-01	XENIA_p_3TCGA_220_N_GenomeWideSNP_6_E11_1231262	XENIA_p_3TCGA_220_N_GenomeWideSNP_6_H03_1231406
TCGA-BR-8291	TCGA	west	Russia	CIN	Diffuse	II	called	0.35	1.8	0	TCGA-BR-8291-01A-11D-2338-01	TCGA-BR-8291-10A-01D-2338-01	XENIA_p_3TCGA_220_N_GenomeWideSNP_6_E03_1231368	XENIA_p_3TCGA_220_N_GenomeWideSNP_6_G07_1231396
TCGA-BR-8295	TCGA	west	Russia	CIN	Intestinal	II	called	0.65	3.44	2	TCGA-BR-8295-01A-11D-2338-01	TCGA-BR-8295-10A-01D-2338-01	XENIA_p_3TCGA_220_N_GenomeWideSNP_6_D07_1231332	XENIA_p_3TCGA_220_N_GenomeWideSNP_6_F10_1231314
TCGA-BR-8296	TCGA	west	Russia	CIN	Intestinal	III	called	0.23	2.67	1	TCGA-BR-8296-01A-11D-2338-01	TCGA-BR-8296-10A-01D-2338-01	XENIA_p_3TCGA_220_N_GenomeWideSNP_6_C10_1231416	XENIA_p_3TCGA_220_N_GenomeWideSNP_6_F01_1231338
TCGA-BR-8297	TCGA	west	Russia	CIN	Diffuse	III	called	0.22	4.44	2	TCGA-BR-8297-01A-12D-2338-01	TCGA-BR-8297-10A-01D-2338-01	XENIA_p_3TCGA_220_N_GenomeWideSNP_6_H08_1231272	XENIA_p_3TCGA_220_N_GenomeWideSNP_6_E05_1231342
TCGA-BR-8360	TCGA	west	Ukraine	non-CIN	Intestinal	II	called	0.64	2.12	0	TCGA-BR-8360-01A-11D-2338-01	TCGA-BR-8360-10A-01D-2338-01	XENIA_p_3TCGA_220_N_GenomeWideSNP_6_G12_1231340	XENIA_p_3TCGA_220_N_GenomeWideSNP_6_D09_1231432
TCGA-BR-8361	TCGA	west	Russia	non-CIN	NA	III	called	0.64	2.01	0	TCGA-BR-8361-01A-11D-2338-01	TCGA-BR-8361-10A-01D-2338-01	XENIA_p_3TCGA_220_N_GenomeWideSNP_6_G04_1231386	XENIA_p_3TCGA_220_N_GenomeWideSNP_6_C12_1231352
TCGA-BR-8362	TCGA	west	Russia	non-CIN	Intestinal	III	called	0.48	2.46	0	TCGA-BR-8362-01A-11D-2338-01	TCGA-BR-8362-10A-01D-2338-01	XENIA_p_3TCGA_220_N_GenomeWideSNP_6_F07_1231424	XENIA_p_3TCGA_220_N_GenomeWideSNP_6_C03_1231364
TCGA-BR-8363	TCGA	west	Russia	non-CIN	NA	I	called	0.34	2.09	0	TCGA-BR-8363-01A-11D-2338-01	TCGA-BR-8363-10A-01D-2339-01	WHIPS_p_1TCGA_220_235_N_GenomeWideSNP_6_C06_1230980	XENIA_p_3TCGA_220_N_GenomeWideSNP_6_A01_1231394
TCGA-BR-8364	TCGA	west	Russia	non-CIN	Diffuse	III	called	0.17	1.9	0	TCGA-BR-8364-01A-11D-2338-01	TCGA-BR-8364-10A-01D-2339-01	WHIPS_p_1TCGA_220_235_N_GenomeWideSNP_6_C02_1230944	XENIA_p_3TCGA_220_N_GenomeWideSNP_6_A05_1231358
TCGA-BR-8365	TCGA	west	Ukraine	non-CIN	Diffuse	II	called	0.95	2.01	0	TCGA-BR-8365-01A-21D-2338-01	TCGA-BR-8365-10A-01D-2339-01	WHIPS_p_1TCGA_220_235_N_GenomeWideSNP_6_B10_1230976	XENIA_p_3TCGA_220_N_GenomeWideSNP_6_A09_1231268
TCGA-BR-8366	TCGA	west	Ukraine	non-CIN	Mixed	II	called	0.31	2.08	0	TCGA-BR-8366-01A-11D-2338-01	TCGA-BR-8366-10A-01D-2339-01	WHIPS_p_1TCGA_220_235_N_GenomeWideSNP_6_B07_1231042	XENIA_p_3TCGA_220_N_GenomeWideSNP_6_A12_1231404
TCGA-BR-8367	TCGA	west	Ukraine	non-CIN	Mixed	III	called	0.38	2.1	0	TCGA-BR-8367-01A-11D-2338-01	TCGA-BR-8367-10A-01D-2339-01	WHIPS_p_1TCGA_220_235_N_GenomeWideSNP_6_D08_1230898	XENIA_p_3TCGA_220_N_GenomeWideSNP_6_B03_1231412
TCGA-BR-8368	TCGA	west	Ukraine	non-CIN	NA	I	called	0.74	2.02	0	TCGA-BR-8368-01A-11D-2338-01	TCGA-BR-8368-10A-01D-2339-01	WHIPS_p_1TCGA_220_235_N_GenomeWideSNP_6_D04_1230964	XENIA_p_3TCGA_220_N_GenomeWideSNP_6_B06_1231286
TCGA-BR-8369	TCGA	west	Ukraine	CIN	Intestinal	III	called	0.29	3.43	1	TCGA-BR-8369-01A-11D-2338-01	TCGA-BR-8369-10A-01D-2339-01	WHIPS_p_1TCGA_220_235_N_GenomeWideSNP_6_C12_1230946	XENIA_p_3TCGA_220_N_GenomeWideSNP_6_B09_1231292
TCGA-BR-8370	TCGA	west	Ukraine	non-CIN	Diffuse	III	called	0.58	2.16	0	TCGA-BR-8370-01A-11D-2338-01	TCGA-BR-8370-10A-01D-2339-01	WHIPS_p_1TCGA_220_235_N_GenomeWideSNP_6_C09_1230962	XENIA_p_3TCGA_220_N_GenomeWideSNP_6_B12_1231304
TCGA-BR-8371	TCGA	west	Ukraine	non-CIN	Diffuse	III	low purity	NA	NA	NA	TCGA-BR-8371-01A-11D-2338-01	TCGA-BR-8371-10A-01D-2339-01	WHIPS_p_1TCGA_220_235_N_GenomeWideSNP_6_C05_1230908	XENIA_p_3TCGA_220_N_GenomeWideSNP_6_A02_1231298
TCGA-BR-8372	TCGA	west	Russia	non-CIN	Intestinal	III	called	0.7	2.05	0	TCGA-BR-8372-01A-11D-2338-01	TCGA-BR-8372-10A-01D-2339-01	WHIPS_p_1TCGA_220_235_N_GenomeWideSNP_6_C01_1230990	XENIA_p_3TCGA_220_N_GenomeWideSNP_6_A06_1231278
TCGA-BR-8373	TCGA	west	Ukraine	CIN	Intestinal	III	called	0.57	2.97	1	TCGA-BR-8373-01A-11D-2338-01	TCGA-BR-8373-10A-01D-2339-01	XENIA_p_3TCGA_220_N_GenomeWideSNP_6_D06_1231276	XENIA_p_3TCGA_220_N_GenomeWideSNP_6_A10_1231300
TCGA-BR-8380	TCGA	west	Ukraine	non-CIN	Diffuse	III	low purity	NA	NA	NA	TCGA-BR-8380-01A-11D-2338-01	TCGA-BR-8380-10A-01D-2339-01	XENIA_p_3TCGA_220_N_GenomeWideSNP_6_C09_1231426	XENIA_p_3TCGA_220_N_GenomeWideSNP_6_B01_1231360
TCGA-BR-8381	TCGA	west	Ukraine	non-CIN	NA	II	no solution	NA	NA	NA	TCGA-BR-8381-01A-11D-2390-01	TCGA-BR-8381-10A-01D-2390-01	RUNIC_p_2TCGA235_237_250_242_mN_GenomeWideSNP_6_H02_1231188	RUNIC_p_2TCGA235_237_250_242_mN_GenomeWideSNP_6_H05_1231200
TCGA-BR-8382	TCGA	west	Ukraine	non-CIN	Intestinal	III	called	0.38	2.09	0	TCGA-BR-8382-01A-11D-2390-01	TCGA-BR-8382-10A-01D-2390-01	RUNIC_p_2TCGA235_237_250_242_mN_GenomeWideSNP_6_H03_1231112	RUNIC_p_2TCGA235_237_250_242_mN_GenomeWideSNP_6_H07_1231190
TCGA-BR-8384	TCGA	west	Ukraine	non-CIN	Diffuse	III	called	0.32	2.02	0	TCGA-BR-8384-01A-21D-2390-01	TCGA-BR-8384-10A-01D-2390-01	RUNIC_p_2TCGA235_237_250_242_mN_GenomeWideSNP_6_H04_1231104	RUNIC_p_2TCGA235_237_250_242_mN_GenomeWideSNP_6_H08_1231154
TCGA-BR-8483	TCGA	west	Ukraine	CIN	Intestinal	III	called	0.74	3.11	1	TCGA-BR-8483-01A-31D-2390-01	TCGA-BR-8483-10A-01D-2390-01	RUNIC_p_2TCGA235_237_250_242_mN_GenomeWideSNP_6_H06_1231176	RUNIC_p_2TCGA235_237_250_242_mN_GenomeWideSNP_6_H09_1231122
TCGA-BR-8484	TCGA	west	Russia	CIN	Intestinal	III	called	0.39	3.06	1	TCGA-BR-8484-01A-11D-2390-01	TCGA-BR-8484-10A-01D-2390-01	AVISO_p_4TCGA_242_238_250_mN_GenomeWideSNP_6_G01_1231476	AVISO_p_4TCGA_242_238_250_mN_GenomeWideSNP_6_H07_1231628
TCGA-BR-8485	TCGA	west	Russia	CIN	Mixed	III	called	0.38	5.04	2	TCGA-BR-8485-01A-11D-2390-01	TCGA-BR-8485-10A-01D-2390-01	AVISO_p_4TCGA_242_238_250_mN_GenomeWideSNP_6_G08_1231566	AVISO_p_4TCGA_242_238_250_mN_GenomeWideSNP_6_D08_1231608
TCGA-BR-8486	TCGA	west	Russia	CIN	Intestinal	I	called	0.31	6.49	2	TCGA-BR-8486-01A-31D-2390-01	TCGA-BR-8486-10A-01D-2390-01	AVISO_p_4TCGA_242_238_250_mN_GenomeWideSNP_6_H03_1231502	AVISO_p_4TCGA_242_238_250_mN_GenomeWideSNP_6_E03_1231458
TCGA-BR-8487	TCGA	west	Ukraine	non-CIN	Intestinal	II	called	0.82	2.11	0	TCGA-BR-8487-01A-11D-2390-01	TCGA-BR-8487-10A-01D-2390-01	AVISO_p_4TCGA_242_238_250_mN_GenomeWideSNP_6_D04_1231626	AVISO_p_4TCGA_242_238_250_mN_GenomeWideSNP_6_E10_1231598
TCGA-BR-8588	TCGA	west	Russia	non-CIN	Diffuse	II	called	0.26	2.22	0	TCGA-BR-8588-01A-11D-2390-01	TCGA-BR-8588-10A-01D-2390-01	AVISO_p_4TCGA_242_238_250_mN_GenomeWideSNP_6_D11_1231550	AVISO_p_4TCGA_242_238_250_mN_GenomeWideSNP_6_F04_1231548
TCGA-BR-8589	TCGA	west	Russia	non-CIN	NA	II	called	0.53	2.07	0	TCGA-BR-8589-01A-11D-2390-01	TCGA-BR-8589-10A-01D-2390-01	AVISO_p_4TCGA_242_238_250_mN_GenomeWideSNP_6_E06_1231540	AVISO_p_4TCGA_242_238_250_mN_GenomeWideSNP_6_F10_1231636
TCGA-BR-8590	TCGA	west	Russia	non-CIN	Mixed	III	called	0.17	2.44	1	TCGA-BR-8590-01A-11D-2390-01	TCGA-BR-8590-10A-01D-2390-01	AVISO_p_4TCGA_242_238_250_mN_GenomeWideSNP_6_F01_1231562	AVISO_p_4TCGA_242_238_250_mN_GenomeWideSNP_6_G05_1231538
TCGA-BR-8591	TCGA	west	Russia	non-CIN	Intestinal	III	called	0.28	2.1	0	TCGA-BR-8591-01A-11D-2390-01	TCGA-BR-8591-10A-01D-2390-01	AVISO_p_4TCGA_242_238_250_mN_GenomeWideSNP_6_F07_1231592	AVISO_p_4TCGA_242_238_250_mN_GenomeWideSNP_6_G12_1231526
TCGA-BR-8592	TCGA	west	Russia	non-CIN	Diffuse	II	low purity	NA	NA	NA	TCGA-BR-8592-01A-11D-2390-01	TCGA-BR-8592-10A-01D-2390-01	AVISO_p_4TCGA_242_238_250_mN_GenomeWideSNP_6_G02_1231556	AVISO_p_4TCGA_242_238_250_mN_GenomeWideSNP_6_H08_1231512
TCGA-BR-8676	TCGA	west	Ukraine	non-CIN	Intestinal	III	called	0.71	2.1	0	TCGA-BR-8676-01A-11D-2390-01	TCGA-BR-8676-10A-01D-2390-01	AVISO_p_4TCGA_242_238_250_mN_GenomeWideSNP_6_G09_1231552	AVISO_p_4TCGA_242_238_250_mN_GenomeWideSNP_6_D09_1231554
TCGA-BR-8677	TCGA	west	Ukraine	CIN	Diffuse	III	called	0.26	1.89	0	TCGA-BR-8677-01A-11D-2390-01	TCGA-BR-8677-10A-01D-2390-01	AVISO_p_4TCGA_242_238_250_mN_GenomeWideSNP_6_H04_1231496	AVISO_p_4TCGA_242_238_250_mN_GenomeWideSNP_6_E04_1231544
TCGA-BR-8678	TCGA	outlier	Russia	CIN	Intestinal	I	called	0.7	3.88	2	TCGA-BR-8678-01A-11D-2390-01	TCGA-BR-8678-10A-01D-2390-01	AVISO_p_4TCGA_242_238_250_mN_GenomeWideSNP_6_D05_1231618	AVISO_p_4TCGA_242_238_250_mN_GenomeWideSNP_6_E11_1231454
TCGA-BR-8679	TCGA	west	Russia	CIN	Intestinal	I	called	0.53	3.66	2	TCGA-BR-8679-01A-11D-2390-01	TCGA-BR-8679-10A-01D-2390-01	AVISO_p_4TCGA_242_238_250_mN_GenomeWideSNP_6_D12_1231524	AVISO_p_4TCGA_242_238_250_mN_GenomeWideSNP_6_F05_1231522
TCGA-BR-8680	TCGA	east	Vietnam	non-CIN	Intestinal	IV	called	0.69	2	0	TCGA-BR-8680-01A-11D-2390-01	TCGA-BR-8680-10A-01D-2390-01	AVISO_p_4TCGA_242_238_250_mN_GenomeWideSNP_6_E07_1231622	AVISO_p_4TCGA_242_238_250_mN_GenomeWideSNP_6_F11_1231510
TCGA-BR-8682	TCGA	east	Vietnam	CIN	Intestinal	II	called	0.45	2.23	0	TCGA-BR-8682-01A-11D-2390-01	TCGA-BR-8682-10A-01D-2390-01	AVISO_p_4TCGA_242_238_250_mN_GenomeWideSNP_6_F02_1231542	AVISO_p_4TCGA_242_238_250_mN_GenomeWideSNP_6_G06_1231450
TCGA-BR-8683	TCGA	east	Vietnam	CIN	Intestinal	III	called	0.37	2.79	1	TCGA-BR-8683-01A-11D-2390-01	TCGA-BR-8683-10A-01D-2390-01	AVISO_p_4TCGA_242_238_250_mN_GenomeWideSNP_6_F08_1231460	AVISO_p_4TCGA_242_238_250_mN_GenomeWideSNP_6_H01_1231616
TCGA-BR-8686	TCGA	east	Vietnam	non-CIN	Diffuse	III	called	0.28	4.02	2	TCGA-BR-8686-01A-11D-2390-01	TCGA-BR-8686-10A-01D-2390-01	AVISO_p_4TCGA_242_238_250_mN_GenomeWideSNP_6_G03_1231474	AVISO_p_4TCGA_242_238_250_mN_GenomeWideSNP_6_H09_1231462
TCGA-BR-8687	TCGA	outlier	Russia	CIN	Intestinal	III	called	0.62	2.79	1	TCGA-BR-8687-01A-11D-2390-01	TCGA-BR-8687-10A-01D-2390-01	AVISO_p_4TCGA_242_238_250_mN_GenomeWideSNP_6_G10_1231560	AVISO_p_4TCGA_242_238_250_mN_GenomeWideSNP_6_D10_1231528
TCGA-BR-8690	TCGA	west	Ukraine	CIN	Intestinal	III	called	0.33	3.05	1	TCGA-BR-8690-01A-11D-2390-01	TCGA-BR-8690-10A-01D-2390-01	AVISO_p_4TCGA_242_238_250_mN_GenomeWideSNP_6_H05_1231620	AVISO_p_4TCGA_242_238_250_mN_GenomeWideSNP_6_E05_1231570
TCGA-BR-A44T	TCGA	outlier	Ukraine	non-CIN	Diffuse	II	low purity	NA	NA	NA	TCGA-BR-A44T-01A-32D-A24C-01	NA	LEONE_p_TCGA_103_243_257_N_GenomeWideSNP_6_A02_1300684	NA
TCGA-BR-A44U	TCGA	west	Ukraine	CIN	Mixed	III	called	0.63	2.33	0	TCGA-BR-A44U-01A-11D-A24C-01	TCGA-BR-A44U-10A-01D-A24E-01	LEONE_p_TCGA_103_243_257_N_GenomeWideSNP_6_D06_1300644	LEONE_p_TCGA_103_243_257_N_GenomeWideSNP_6_F08_1300628
TCGA-BR-A452	TCGA	east	Vietnam	CIN	Intestinal	III	called	0.58	2.06	0	TCGA-BR-A452-01A-91D-A253-01	TCGA-BR-A452-10A-01D-A255-01	RIELS_p_TCGA_268_269_N_GenomeWideSNP_6_C05_1306310	GRANS_p_TCGA_269_270_N_GenomeWideSNP_6_A08_1307062
TCGA-BR-A453	TCGA	east	Vietnam	non-CIN	Diffuse	IV	no solution	NA	NA	NA	TCGA-BR-A453-01A-11D-A24C-01	TCGA-BR-A453-10A-01D-A24E-01	LEONE_p_TCGA_103_243_257_N_GenomeWideSNP_6_A06_1300718	LEONE_p_TCGA_103_243_257_N_GenomeWideSNP_6_F07_1300624
TCGA-BR-A4CQ	TCGA	outlier	Ukraine	CIN	Intestinal	III	called	0.68	2.81	1	TCGA-BR-A4CQ-01A-12D-A253-01	TCGA-BR-A4CQ-10A-01D-A255-01	RIELS_p_TCGA_268_269_N_GenomeWideSNP_6_D01_1306276	GRANS_p_TCGA_269_270_N_GenomeWideSNP_6_B05_1307196
TCGA-BR-A4CR	TCGA	outlier	Russia	CIN	Intestinal	III	called	0.77	3.31	1	TCGA-BR-A4CR-01A-11D-A24C-01	TCGA-BR-A4CR-10A-01D-A24E-01	LEONE_p_TCGA_103_243_257_N_GenomeWideSNP_6_C01_1300722	LEONE_p_TCGA_103_243_257_N_GenomeWideSNP_6_F02_1300550
TCGA-BR-A4CS	TCGA	west	Russia	CIN	Intestinal	III	called	0.43	3.12	1	TCGA-BR-A4CS-01A-11D-A24C-01	TCGA-BR-A4CS-10A-01D-A24E-01	LEONE_p_TCGA_103_243_257_N_GenomeWideSNP_6_B12_1300582	LEONE_p_TCGA_103_243_257_N_GenomeWideSNP_6_F10_1300598
TCGA-BR-A4IU	TCGA	east	Vietnam	non-CIN	Diffuse	III	called	0.94	2.04	0	TCGA-BR-A4IU-01A-22D-A253-01	TCGA-BR-A4IU-10A-01D-A255-01	RIELS_p_TCGA_268_269_N_GenomeWideSNP_6_D09_1306420	GRANS_p_TCGA_269_270_N_GenomeWideSNP_6_C02_1307154
TCGA-BR-A4IV	TCGA	east	Vietnam	non-CIN	Diffuse	III	low purity	NA	NA	NA	TCGA-BR-A4IV-01A-31D-A253-01	TCGA-BR-A4IV-10A-01D-A255-01	RIELS_p_TCGA_268_269_N_GenomeWideSNP_6_A01_1306332	RIELS_p_TCGA_268_269_N_GenomeWideSNP_6_E04_1306412
TCGA-BR-A4IY	TCGA	east	Vietnam	CIN	Intestinal	II	called	0.36	2.19	0	TCGA-BR-A4IY-01A-11D-A253-01	TCGA-BR-A4IY-10A-01D-A255-01	RIELS_p_TCGA_268_269_N_GenomeWideSNP_6_A08_1306324	RIELS_p_TCGA_268_269_N_GenomeWideSNP_6_E12_1306390
TCGA-BR-A4IZ	TCGA	east	Vietnam	non-CIN	Diffuse	III	low purity	NA	NA	NA	TCGA-BR-A4IZ-01A-32D-A253-01	TCGA-BR-A4IZ-10A-01D-A255-01	RIELS_p_TCGA_268_269_N_GenomeWideSNP_6_B03_1306386	RIELS_p_TCGA_268_269_N_GenomeWideSNP_6_F08_1306280
TCGA-BR-A4J1	TCGA	east	Vietnam	CIN	Intestinal	III	called	0.79	2.6	1	TCGA-BR-A4J1-01A-11D-A253-01	TCGA-BR-A4J1-10A-01D-A255-01	RIELS_p_TCGA_268_269_N_GenomeWideSNP_6_B10_1306464	RIELS_p_TCGA_268_269_N_GenomeWideSNP_6_G04_1306358
TCGA-BR-A4J2	TCGA	east	Vietnam	non-CIN	Diffuse	II	called	0.96	2.01	0	TCGA-BR-A4J2-01A-21D-A253-01	TCGA-BR-A4J2-10A-01D-A255-01	RIELS_p_TCGA_268_269_N_GenomeWideSNP_6_C06_1306394	GRANS_p_TCGA_269_270_N_GenomeWideSNP_6_A09_1307186
TCGA-BR-A4J4	TCGA	east	Vietnam	non-CIN	Diffuse	III	called	0.45	2.19	0	TCGA-BR-A4J4-01A-12D-A253-01	TCGA-BR-A4J4-10A-01D-A255-01	RIELS_p_TCGA_268_269_N_GenomeWideSNP_6_D02_1306282	GRANS_p_TCGA_269_270_N_GenomeWideSNP_6_B06_1307112
TCGA-BR-A4J5	TCGA	east	Vietnam	non-CIN	Intestinal	III	called	0.45	2.05	0	TCGA-BR-A4J5-01A-21D-A253-01	TCGA-BR-A4J5-10A-01D-A255-01	RIELS_p_TCGA_268_269_N_GenomeWideSNP_6_D10_1306366	GRANS_p_TCGA_269_270_N_GenomeWideSNP_6_C03_1307174
TCGA-BR-A4J6	TCGA	outlier	Ukraine	non-CIN	Intestinal	II	called	0.62	1.87	0	TCGA-BR-A4J6-01A-11D-A253-01	TCGA-BR-A4J6-10A-01D-A255-01	RIELS_p_TCGA_268_269_N_GenomeWideSNP_6_A02_1306316	RIELS_p_TCGA_268_269_N_GenomeWideSNP_6_E05_1306454
TCGA-BR-A4J7	TCGA	east	Vietnam	non-CIN	Intestinal	II	called	0.19	2.8	1	TCGA-BR-A4J7-01A-31D-A253-01	TCGA-BR-A4J7-10A-01D-A255-01	RIELS_p_TCGA_268_269_N_GenomeWideSNP_6_A09_1306374	RIELS_p_TCGA_268_269_N_GenomeWideSNP_6_F01_1306286
TCGA-BR-A4J8	TCGA	outlier	Ukraine	CIN	Mixed	III	called	0.35	7.17	2	TCGA-BR-A4J8-01A-11D-A253-01	TCGA-BR-A4J8-10A-01D-A255-01	RIELS_p_TCGA_268_269_N_GenomeWideSNP_6_B04_1306402	RIELS_p_TCGA_268_269_N_GenomeWideSNP_6_F09_1306322
TCGA-BR-A4J9	TCGA	west	Ukraine	non-CIN	Diffuse	II	called	0.98	2	0	TCGA-BR-A4J9-01A-12D-A253-01	TCGA-BR-A4J9-10A-01D-A255-01	RIELS_p_TCGA_268_269_N_GenomeWideSNP_6_B11_1306422	GRANS_p_TCGA_269_270_N_GenomeWideSNP_6_A01_1307172
TCGA-BR-A4PD	TCGA	west	Russia	CIN	Intestinal	II	called	0.43	4.34	2	TCGA-BR-A4PD-01A-11D-A253-01	TCGA-BR-A4PD-10A-01D-A255-01	RIELS_p_TCGA_268_269_N_GenomeWideSNP_6_C07_1306346	GRANS_p_TCGA_269_270_N_GenomeWideSNP_6_A10_1307056
TCGA-BR-A4PE	TCGA	west	Russia	CIN	Intestinal	I	called	0.55	3.42	1	TCGA-BR-A4PE-01A-31D-A253-01	TCGA-BR-A4PE-10A-01D-A255-01	RIELS_p_TCGA_268_269_N_GenomeWideSNP_6_D03_1306406	GRANS_p_TCGA_269_270_N_GenomeWideSNP_6_B07_1307144
TCGA-BR-A4PF	TCGA	west	Russia	CIN	Intestinal	III	called	0.51	2.76	1	TCGA-BR-A4PF-01A-11D-A253-01	TCGA-BR-A4PF-10A-01D-A255-01	RIELS_p_TCGA_268_269_N_GenomeWideSNP_6_D11_1306438	GRANS_p_TCGA_269_270_N_GenomeWideSNP_6_C04_1307122
TCGA-BR-A4QI	TCGA	west	Ukraine	CIN	Intestinal	II	no solution	NA	NA	NA	TCGA-BR-A4QI-01A-12D-A253-01	TCGA-BR-A4QI-10A-01D-A255-01	RIELS_p_TCGA_268_269_N_GenomeWideSNP_6_A03_1306364	RIELS_p_TCGA_268_269_N_GenomeWideSNP_6_E06_1306376
TCGA-BR-A4QL	TCGA	west	Ukraine	non-CIN	Intestinal	III	called	0.81	2.05	0	TCGA-BR-A4QL-01A-31D-A253-01	TCGA-BR-A4QL-10A-01D-A255-01	RIELS_p_TCGA_268_269_N_GenomeWideSNP_6_A10_1306436	RIELS_p_TCGA_268_269_N_GenomeWideSNP_6_F02_1306288
TCGA-BR-A4QM	TCGA	outlier	Ukraine	non-CIN	Diffuse	IV	called	0.47	2.03	0	TCGA-BR-A4QM-01A-12D-A253-01	TCGA-BR-A4QM-10A-01D-A255-01	RIELS_p_TCGA_268_269_N_GenomeWideSNP_6_B05_1306442	RIELS_p_TCGA_268_269_N_GenomeWideSNP_6_F10_1306430
TCGA-CD-5798	TCGA	east	Vietnam	non-CIN	Diffuse	II	low purity	NA	NA	NA	TCGA-CD-5798-01A-11D-1599-01	TCGA-CD-5798-10A-01D-1599-01	SLITS_p_TCGA_b95_SNP_N_GenomeWideSNP_6_A01_764228	SLITS_p_TCGA_b95_SNP_N_GenomeWideSNP_6_C12_764164
TCGA-CD-5799	TCGA	east	Vietnam	CIN	Diffuse	II	high non-clonal	0.63	3.26	1	TCGA-CD-5799-01A-11D-1599-01	TCGA-CD-5799-10A-01D-1599-01	SLITS_p_TCGA_b95_SNP_N_GenomeWideSNP_6_E06_764150	SLITS_p_TCGA_b95_SNP_N_GenomeWideSNP_6_D02_764198
TCGA-CD-5800	TCGA	east	Vietnam	CIN	Intestinal	II	called	0.48	3.17	1	TCGA-CD-5800-01A-11D-1599-01	TCGA-CD-5800-10A-01D-1599-01	SLITS_p_TCGA_b95_SNP_N_GenomeWideSNP_6_E08_764218	SLITS_p_TCGA_b95_SNP_N_GenomeWideSNP_6_B06_764138
TCGA-CD-5801	TCGA	east	Vietnam	CIN	Intestinal	III	called	0.31	3.5	1	TCGA-CD-5801-01A-11D-1599-01	TCGA-CD-5801-10A-01D-1599-01	SLITS_p_TCGA_b95_SNP_N_GenomeWideSNP_6_E10_764130	SLITS_p_TCGA_b95_SNP_N_GenomeWideSNP_6_D04_764174
TCGA-CD-5802	TCGA	east	Vietnam	CIN	Intestinal	II	called	0.45	1.8	0	TCGA-CD-5802-01A-11D-1599-01	TCGA-CD-5802-10A-01D-1599-01	SLITS_p_TCGA_b95_SNP_N_GenomeWideSNP_6_E11_764180	SLITS_p_TCGA_b95_SNP_N_GenomeWideSNP_6_C05_764108
TCGA-CD-5803	TCGA	east	Vietnam	CIN	Diffuse	II	called	0.23	1.73	0	TCGA-CD-5803-01A-11D-1599-01	TCGA-CD-5803-10A-01D-1599-01	SLITS_p_TCGA_b95_SNP_N_GenomeWideSNP_6_A09_764224	SLITS_p_TCGA_b95_SNP_N_GenomeWideSNP_6_E09_764154
TCGA-CD-5804	TCGA	east	Vietnam	CIN	Intestinal	II	called	0.43	2.29	1	TCGA-CD-5804-01A-12D-2052-01	TCGA-CD-5804-10A-01D-2052-01	ODDLY_p_TCGASNP_165_184_N_GenomeWideSNP_6_F03_1051580	ODDLY_p_TCGASNP_165_184_N_GenomeWideSNP_6_E08_1051656
TCGA-CD-8524	TCGA	east	Vietnam	CIN	Diffuse	II	called	0.38	2.89	1	TCGA-CD-8524-01A-11D-2338-01	TCGA-CD-8524-10A-01D-2339-01	WHIPS_p_1TCGA_220_235_N_GenomeWideSNP_6_D07_1230936	XENIA_p_3TCGA_220_N_GenomeWideSNP_6_B04_1231408
TCGA-CD-8525	TCGA	east	Vietnam	CIN	Intestinal	II	called	0.28	6.78	2	TCGA-CD-8525-01A-11D-2338-01	TCGA-CD-8525-10A-01D-2339-01	WHIPS_p_1TCGA_220_235_N_GenomeWideSNP_6_D03_1231000	XENIA_p_3TCGA_220_N_GenomeWideSNP_6_B07_1231296
TCGA-CD-8526	TCGA	east	Vietnam	CIN	Intestinal	II	called	0.31	2.94	1	TCGA-CD-8526-01A-11D-2338-01	TCGA-CD-8526-10A-01D-2339-01	WHIPS_p_1TCGA_220_235_N_GenomeWideSNP_6_C11_1231062	XENIA_p_3TCGA_220_N_GenomeWideSNP_6_B10_1231446
TCGA-CD-8527	TCGA	east	Vietnam	CIN	Intestinal	II	no solution	NA	NA	NA	TCGA-CD-8527-01A-11D-2338-01	TCGA-CD-8527-10A-01D-2339-01	WHIPS_p_1TCGA_220_235_N_GenomeWideSNP_6_C08_1231038	XENIA_p_3TCGA_220_N_GenomeWideSNP_6_C01_1231376
TCGA-CD-8528	TCGA	east	Vietnam	CIN	Diffuse	II	called	0.55	3.17	1	TCGA-CD-8528-01A-11D-2338-01	TCGA-CD-8528-10A-01D-2339-01	WHIPS_p_1TCGA_220_235_N_GenomeWideSNP_6_C04_1231026	XENIA_p_3TCGA_220_N_GenomeWideSNP_6_A03_1231274
TCGA-CD-8529	TCGA	east	Vietnam	CIN	Intestinal	IV	called	0.19	3.3	1	TCGA-CD-8529-01A-11D-2338-01	TCGA-CD-8529-10A-01D-2339-01	WHIPS_p_1TCGA_220_235_N_GenomeWideSNP_6_B12_1230988	XENIA_p_3TCGA_220_N_GenomeWideSNP_6_A07_1231294
TCGA-CD-8530	TCGA	east	Vietnam	non-CIN	Diffuse	II	high entropy	0.28	3.13	2	TCGA-CD-8530-01A-11D-2338-01	TCGA-CD-8530-10A-01D-2339-01	WHIPS_p_1TCGA_220_235_N_GenomeWideSNP_6_B09_1230996	XENIA_p_3TCGA_220_N_GenomeWideSNP_6_A11_1231266
TCGA-CD-8531	TCGA	outlier	Vietnam	non-CIN	Diffuse	II	called	0.86	2.03	0	TCGA-CD-8531-01A-11D-2338-01	TCGA-CD-8531-10A-01D-2339-01	WHIPS_p_1TCGA_220_235_N_GenomeWideSNP_6_B06_1231004	XENIA_p_3TCGA_220_N_GenomeWideSNP_6_B02_1231312
TCGA-CD-8532	TCGA	east	Vietnam	non-CIN	Intestinal	II	called	1	3.79	1	TCGA-CD-8532-01A-11D-2338-01	TCGA-CD-8532-10A-01D-2339-01	WHIPS_p_1TCGA_220_235_N_GenomeWideSNP_6_D06_1230966	XENIA_p_3TCGA_220_N_GenomeWideSNP_6_B05_1231440
TCGA-CD-8534	TCGA	east	Vietnam	CIN	Diffuse	II	called	0.59	1.77	0	TCGA-CD-8534-01A-11D-2338-01	TCGA-CD-8534-10A-01D-2339-01	WHIPS_p_1TCGA_220_235_N_GenomeWideSNP_6_C10_1230900	XENIA_p_3TCGA_220_N_GenomeWideSNP_6_B11_1231344
TCGA-CD-8535	TCGA	east	Vietnam	CIN	Intestinal	III	called	0.91	2.76	1	TCGA-CD-8535-01A-11D-2338-01	TCGA-CD-8535-10A-01D-2339-01	WHIPS_p_1TCGA_220_235_N_GenomeWideSNP_6_C07_1230974	XENIA_p_3TCGA_220_N_GenomeWideSNP_6_C02_1231388
TCGA-CD-8536	TCGA	east	Vietnam	non-CIN	Mixed	III	called	0.31	4.22	1	TCGA-CD-8536-01A-11D-2338-01	TCGA-CD-8536-10A-01D-2339-01	WHIPS_p_1TCGA_220_235_N_GenomeWideSNP_6_C03_1231030	XENIA_p_3TCGA_220_N_GenomeWideSNP_6_A04_1231436
TCGA-CD-A486	TCGA	east	Vietnam	CIN	Intestinal	II	called	0.57	4.04	1	TCGA-CD-A486-01A-11D-A24C-01	TCGA-CD-A486-10A-01D-A24E-01	BUNGS_p_TCGA_257_258_N_GenomeWideSNP_6_A02_1301028	BUNGS_p_TCGA_257_258_N_GenomeWideSNP_6_D03_1300992
TCGA-CD-A487	TCGA	east	Vietnam	non-CIN	Mixed	II	called	0.42	2.5	1	TCGA-CD-A487-01A-21D-A24C-01	TCGA-CD-A487-10A-01D-A24E-01	BUNGS_p_TCGA_257_258_N_GenomeWideSNP_6_A04_1301078	BUNGS_p_TCGA_257_258_N_GenomeWideSNP_6_D05_1300982
TCGA-CD-A489	TCGA	east	Vietnam	CIN	Diffuse	II	called	0.48	1.66	0	TCGA-CD-A489-01A-11D-A24C-01	TCGA-CD-A489-10A-01D-A24E-01	LEONE_p_TCGA_103_243_257_N_GenomeWideSNP_6_B08_1300568	LEONE_p_TCGA_103_243_257_N_GenomeWideSNP_6_G01_1300554
TCGA-CD-A48A	TCGA	east	Vietnam	CIN	Intestinal	II	called	0.64	4.58	2	TCGA-CD-A48A-01A-12D-A24C-01	TCGA-CD-A48A-10A-01D-A24E-01	LEONE_p_TCGA_103_243_257_N_GenomeWideSNP_6_D05_1300676	LEONE_p_TCGA_103_243_257_N_GenomeWideSNP_6_E12_1300720
TCGA-CD-A48C	TCGA	east	Vietnam	CIN	Intestinal	II	called	0.59	4.4	2	TCGA-CD-A48C-01A-11D-A24C-01	TCGA-CD-A48C-10A-01D-A24E-01	LEONE_p_TCGA_103_243_257_N_GenomeWideSNP_6_C03_1300584	LEONE_p_TCGA_103_243_257_N_GenomeWideSNP_6_F01_1300612
TCGA-CD-A4MG	TCGA	east	Vietnam	non-CIN	Intestinal	II	called	0.61	2.22	0	TCGA-CD-A4MG-01A-11D-A253-01	TCGA-CD-A4MG-10A-01D-A255-01	RIELS_p_TCGA_268_269_N_GenomeWideSNP_6_B12_1306300	GRANS_p_TCGA_269_270_N_GenomeWideSNP_6_A02_1307220
TCGA-CD-A4MH	TCGA	east	Vietnam	CIN	Intestinal	II	called	0.54	2.8	1	TCGA-CD-A4MH-01A-11D-A253-01	TCGA-CD-A4MH-10A-01D-A255-01	RIELS_p_TCGA_268_269_N_GenomeWideSNP_6_C08_1306284	GRANS_p_TCGA_269_270_N_GenomeWideSNP_6_A11_1307164
TCGA-CD-A4MI	TCGA	east	Vietnam	non-CIN	Intestinal	II	called	0.27	2.02	0	TCGA-CD-A4MI-01A-21D-A253-01	TCGA-CD-A4MI-10A-01D-A255-01	RIELS_p_TCGA_268_269_N_GenomeWideSNP_6_D04_1306368	GRANS_p_TCGA_269_270_N_GenomeWideSNP_6_B08_1307124
TCGA-CD-A4MJ	TCGA	east	Vietnam	non-CIN	Intestinal	I	called	0.64	2.05	0	TCGA-CD-A4MJ-01A-11D-A253-01	TCGA-CD-A4MJ-10A-01D-A255-01	RIELS_p_TCGA_268_269_N_GenomeWideSNP_6_D12_1306426	GRANS_p_TCGA_269_270_N_GenomeWideSNP_6_C05_1307132
TCGA-CG-4300	TCGA	west	Germany	non-CIN	Intestinal	III	high non-clonal	0.38	5.17	2	TCGA-CG-4300-01A-01D-1155-01	TCGA-CG-4300-10A-01D-1155-01	SEPOY_p_TCGAb57_SNP_1N_GenomeWideSNP_6_E05_667340	SEPOY_p_TCGAb57_SNP_1N_GenomeWideSNP_6_C08_667254
TCGA-CG-4301	TCGA	west	Germany	CIN	Intestinal	IV	called	0.42	1.89	0	TCGA-CG-4301-01A-01D-1155-01	TCGA-CG-4301-10A-01D-1155-01	SEPOY_p_TCGAb57_SNP_1N_GenomeWideSNP_6_A10_667284	SEPOY_p_TCGAb57_SNP_1N_GenomeWideSNP_6_D05_667336
TCGA-CG-4304	TCGA	west	Germany	CIN	Intestinal	I	called	0.58	1.97	0	TCGA-CG-4304-01A-01D-1155-01	TCGA-CG-4304-10A-01D-1155-01	SEPOY_p_TCGAb57_SNP_1N_GenomeWideSNP_6_B07_667342	SEPOY_p_TCGAb57_SNP_1N_GenomeWideSNP_6_E02_667360
TCGA-CG-4305	TCGA	west	Germany	non-CIN	Intestinal	II	called	0.39	2.29	0	TCGA-CG-4305-01A-01D-1155-01	TCGA-CG-4305-10A-01D-1155-01	SEPOY_p_TCGAb57_SNP_1N_GenomeWideSNP_6_C04_667368	SEPOY_p_TCGAb57_SNP_1N_GenomeWideSNP_6_E11_667436
TCGA-CG-4306	TCGA	west	Germany	non-CIN	Intestinal	IV	called	0.51	2	0	TCGA-CG-4306-01A-01D-1155-01	TCGA-CG-4306-10A-01D-1155-01	SEPOY_p_TCGAb57_SNP_1N_GenomeWideSNP_6_F12_667414	SEPOY_p_TCGAb57_SNP_1N_GenomeWideSNP_6_F08_667268
TCGA-CG-4436	TCGA	west	Germany	CIN	Intestinal	I	called	0.39	6.31	2	TCGA-CG-4436-01A-01D-1155-01	TCGA-CG-4436-10A-01D-1155-01	SEPOY_p_TCGAb57_SNP_1N_GenomeWideSNP_6_F06_667392	SEPOY_p_TCGAb57_SNP_1N_GenomeWideSNP_6_A01_667348
TCGA-CG-4437	TCGA	west	Germany	CIN	Intestinal	III	called	0.37	3.89	1	TCGA-CG-4437-01A-01D-1799-01	TCGA-CG-4437-10A-01D-1799-01	GUCKS_p_TCGA_b129_140_SNP_N_GenomeWideSNP_6_A04_802200	GUCKS_p_TCGA_b129_140_SNP_N_GenomeWideSNP_6_A06_802246
TCGA-CG-4438	TCGA	outlier	Germany	CIN	Intestinal	III	called	0.67	2.8	1	TCGA-CG-4438-01A-01D-1155-01	TCGA-CG-4438-10A-01D-1155-01	SEPOY_p_TCGAb57_SNP_1N_GenomeWideSNP_6_B09_667250	SEPOY_p_TCGAb57_SNP_1N_GenomeWideSNP_6_E04_667366
TCGA-CG-4440	TCGA	west	Germany	CIN	NA	IV	called	0.5	3.76	2	TCGA-CG-4440-01A-01D-1155-01	TCGA-CG-4440-10A-01D-1155-01	SEPOY_p_TCGAb57_SNP_1N_GenomeWideSNP_6_C06_667358	SEPOY_p_TCGAb57_SNP_1N_GenomeWideSNP_6_F01_667416
TCGA-CG-4441	TCGA	west	Germany	non-CIN	Intestinal	III	no solution	NA	NA	NA	TCGA-CG-4441-01A-01D-1799-01	TCGA-CG-4441-10A-01D-1799-01	GUCKS_p_TCGA_b129_140_SNP_N_GenomeWideSNP_6_C06_802290	GUCKS_p_TCGA_b129_140_SNP_N_GenomeWideSNP_6_D05_802136
TCGA-CG-4442	TCGA	west	Germany	non-CIN	Intestinal	II	called	0.73	2.05	0	TCGA-CG-4442-01A-01D-1155-01	TCGA-CG-4442-10A-01D-1155-01	SEPOY_p_TCGAb57_SNP_1N_GenomeWideSNP_6_D03_667252	SEPOY_p_TCGAb57_SNP_1N_GenomeWideSNP_6_F10_667404
TCGA-CG-4443	TCGA	west	Germany	CIN	Intestinal	I	called	0.87	1.95	0	TCGA-CG-4443-01A-01D-1155-01	TCGA-CG-4443-10A-01D-1155-01	SEPOY_p_TCGAb57_SNP_1N_GenomeWideSNP_6_D12_667322	SEPOY_p_TCGAb57_SNP_1N_GenomeWideSNP_6_A08_667424
TCGA-CG-4444	TCGA	west	Germany	CIN	Intestinal	III	called	0.49	4.03	2	TCGA-CG-4444-01A-01D-1155-01	TCGA-CG-4444-10A-01D-1155-01	SEPOY_p_TCGAb57_SNP_1N_GenomeWideSNP_6_E09_667346	SEPOY_p_TCGAb57_SNP_1N_GenomeWideSNP_6_B05_667408
TCGA-CG-4449	TCGA	west	Germany	CIN	Intestinal	III	called	0.61	1.91	0	TCGA-CG-4449-01A-01D-1155-01	TCGA-CG-4449-10A-01D-1155-01	SEPOY_p_TCGAb57_SNP_1N_GenomeWideSNP_6_D08_667384	SEPOY_p_TCGAb57_SNP_1N_GenomeWideSNP_6_C02_667374
TCGA-CG-4455	TCGA	west	Germany	CIN	Intestinal	II	called	0.33	2.95	1	TCGA-CG-4455-01A-01D-1155-01	TCGA-CG-4455-10A-01D-1155-01	SEPOY_p_TCGAb57_SNP_1N_GenomeWideSNP_6_G01_667434	SEPOY_p_TCGAb57_SNP_1N_GenomeWideSNP_6_C11_667320
TCGA-CG-4462	TCGA	west	Germany	non-CIN	Diffuse	IV	called	0.22	2.1	0	TCGA-CG-4462-01A-01D-1155-01	TCGA-CG-4462-10A-01D-1155-01	SEPOY_p_TCGAb57_SNP_1N_GenomeWideSNP_6_B10_667364	SEPOY_p_TCGAb57_SNP_1N_GenomeWideSNP_6_D01_667344
TCGA-CG-4465	TCGA	west	Germany	non-CIN	Diffuse	IV	called	0.67	2	0	TCGA-CG-4465-01A-01D-1155-01	TCGA-CG-4465-10A-01D-1155-01	SEPOY_p_TCGAb57_SNP_1N_GenomeWideSNP_6_C07_667402	SEPOY_p_TCGAb57_SNP_1N_GenomeWideSNP_6_F02_667274
TCGA-CG-4466	TCGA	outlier	Germany	CIN	Intestinal	I	called	0.79	3.76	2	TCGA-CG-4466-01A-01D-1155-01	TCGA-CG-4466-10A-01D-1155-01	SEPOY_p_TCGAb57_SNP_1N_GenomeWideSNP_6_E12_667398	SEPOY_p_TCGAb57_SNP_1N_GenomeWideSNP_6_F11_667400
TCGA-CG-4469	TCGA	west	Germany	CIN	Intestinal	III	called	0.82	2.09	0	TCGA-CG-4469-01A-01D-1155-01	TCGA-CG-4469-10A-01D-1155-01	SEPOY_p_TCGAb57_SNP_1N_GenomeWideSNP_6_E01_667262	SEPOY_p_TCGAb57_SNP_1N_GenomeWideSNP_6_A09_667412
TCGA-CG-4472	TCGA	west	Germany	CIN	Intestinal	III	called	0.5	2.54	1	TCGA-CG-4472-01A-01D-1155-01	TCGA-CG-4472-10A-01D-1155-01	SEPOY_p_TCGAb57_SNP_1N_GenomeWideSNP_6_E10_667260	SEPOY_p_TCGAb57_SNP_1N_GenomeWideSNP_6_B06_667370
TCGA-CG-4474	TCGA	west	Germany	non-CIN	Diffuse	IV	high non-clonal	0.41	2.12	0	TCGA-CG-4474-01A-02D-1155-01	TCGA-CG-4474-10A-01D-1155-01	SEPOY_p_TCGAb57_SNP_1N_GenomeWideSNP_6_F07_667352	SEPOY_p_TCGAb57_SNP_1N_GenomeWideSNP_6_C03_667302
TCGA-CG-4475	TCGA	west	Germany	CIN	Intestinal	II	called	0.43	3.07	1	TCGA-CG-4475-01A-01D-1155-01	TCGA-CG-4475-10A-01D-1155-01	SEPOY_p_TCGAb57_SNP_1N_GenomeWideSNP_6_A05_667422	SEPOY_p_TCGAb57_SNP_1N_GenomeWideSNP_6_C12_667362
TCGA-CG-4476	TCGA	west	Germany	CIN	Intestinal	III	called	0.26	3.2	1	TCGA-CG-4476-01A-01D-1155-01	TCGA-CG-4476-10A-01D-1155-01	SEPOY_p_TCGAb57_SNP_1N_GenomeWideSNP_6_B02_667258	SEPOY_p_TCGAb57_SNP_1N_GenomeWideSNP_6_D09_667276
TCGA-CG-4477	TCGA	west	Germany	CIN	Intestinal	I	called	0.49	1.74	0	TCGA-CG-4477-01A-01D-1155-01	TCGA-CG-4477-10A-01D-1155-01	SEPOY_p_TCGAb57_SNP_1N_GenomeWideSNP_6_B11_667314	SEPOY_p_TCGAb57_SNP_1N_GenomeWideSNP_6_E06_667418
TCGA-CG-5717	TCGA	west	Germany	non-CIN	Diffuse	III	called	0.43	2.02	0	TCGA-CG-5717-01A-11D-1599-01	TCGA-CG-5717-10A-01D-1599-01	SLITS_p_TCGA_b95_SNP_N_GenomeWideSNP_6_B05_764260	SLITS_p_TCGA_b95_SNP_N_GenomeWideSNP_6_E02_764212
TCGA-CG-5718	TCGA	outlier	Germany	CIN	Intestinal	III	called	0.57	2.29	0	TCGA-CG-5718-01A-11D-1599-01	TCGA-CG-5718-10A-01D-1599-01	SLITS_p_TCGA_b95_SNP_N_GenomeWideSNP_6_B10_764156	SLITS_p_TCGA_b95_SNP_N_GenomeWideSNP_6_C01_764284
TCGA-CG-5719	TCGA	west	Germany	CIN	Intestinal	IV	called	0.43	2.02	0	TCGA-CG-5719-01A-11D-1599-01	TCGA-CG-5719-10A-01D-1599-01	SLITS_p_TCGA_b95_SNP_N_GenomeWideSNP_6_D05_764278	SLITS_p_TCGA_b95_SNP_N_GenomeWideSNP_6_B02_764268
TCGA-CG-5720	TCGA	west	Germany	non-CIN	Diffuse	II	called	0.63	1.97	0	TCGA-CG-5720-01A-11D-1599-01	TCGA-CG-5720-11A-01D-1599-01	SLITS_p_TCGA_b95_SNP_N_GenomeWideSNP_6_A06_764204	SLITS_p_TCGA_b95_SNP_N_GenomeWideSNP_6_B07_764244
TCGA-CG-5721	TCGA	west	Germany	non-CIN	Intestinal	III	called	0.48	2	0	TCGA-CG-5721-01A-11D-1599-01	TCGA-CG-5721-11A-01D-1599-01	SLITS_p_TCGA_b95_SNP_N_GenomeWideSNP_6_D09_764264	SLITS_p_TCGA_b95_SNP_N_GenomeWideSNP_6_B12_764118
TCGA-CG-5722	TCGA	west	Germany	non-CIN	Diffuse	IV	low purity	NA	NA	NA	TCGA-CG-5722-01A-21D-1599-01	TCGA-CG-5722-11A-02D-1599-01	SLITS_p_TCGA_b95_SNP_N_GenomeWideSNP_6_C10_764288	SLITS_p_TCGA_b95_SNP_N_GenomeWideSNP_6_C06_764276
TCGA-CG-5723	TCGA	west	Germany	non-CIN	Diffuse	II	called	0.47	2.01	0	TCGA-CG-5723-01A-11D-1599-01	TCGA-CG-5723-11A-02D-1599-01	SLITS_p_TCGA_b95_SNP_N_GenomeWideSNP_6_A10_764128	SLITS_p_TCGA_b95_SNP_N_GenomeWideSNP_6_A07_764170
TCGA-CG-5724	TCGA	west	Germany	CIN	Mixed	IV	high non-clonal	0.65	2.9	1	TCGA-CG-5724-01A-11D-1599-01	TCGA-CG-5724-11A-01D-1599-01	SLITS_p_TCGA_b95_SNP_N_GenomeWideSNP_6_A12_764162	SLITS_p_TCGA_b95_SNP_N_GenomeWideSNP_6_C09_764256
TCGA-CG-5726	TCGA	west	Germany	non-CIN	Intestinal	I	called	0.89	2.18	0	TCGA-CG-5726-01A-11D-1599-01	TCGA-CG-5726-11A-01D-1599-01	SLITS_p_TCGA_b95_SNP_N_GenomeWideSNP_6_D03_764246	SLITS_p_TCGA_b95_SNP_N_GenomeWideSNP_6_E04_764248
TCGA-CG-5727	TCGA	west	Germany	CIN	Intestinal	II	called	0.49	3.54	1	TCGA-CG-5727-01A-11D-1599-01	TCGA-CG-5727-11A-01D-1599-01	SLITS_p_TCGA_b95_SNP_N_GenomeWideSNP_6_C03_764220	SLITS_p_TCGA_b95_SNP_N_GenomeWideSNP_6_B03_764152
TCGA-CG-5728	TCGA	west	Germany	non-CIN	Intestinal	II	called	0.43	2.03	0	TCGA-CG-5728-01A-11D-1599-01	TCGA-CG-5728-11A-01D-1599-01	SLITS_p_TCGA_b95_SNP_N_GenomeWideSNP_6_D07_764296	SLITS_p_TCGA_b95_SNP_N_GenomeWideSNP_6_B08_764250
TCGA-CG-5730	TCGA	west	Germany	CIN	Intestinal	IV	called	0.74	3.12	1	TCGA-CG-5730-01A-11D-1599-01	TCGA-CG-5730-11A-01D-1599-01	SLITS_p_TCGA_b95_SNP_N_GenomeWideSNP_6_C08_764210	SLITS_p_TCGA_b95_SNP_N_GenomeWideSNP_6_C02_764196
TCGA-CG-5732	TCGA	west	Germany	CIN	Intestinal	III	called	0.58	2.03	0	TCGA-CG-5732-01A-11D-1599-01	TCGA-CG-5732-11A-01D-1599-01	SLITS_p_TCGA_b95_SNP_N_GenomeWideSNP_6_D12_764158	SLITS_p_TCGA_b95_SNP_N_GenomeWideSNP_6_E07_764254
TCGA-CG-5733	TCGA	west	Germany	non-CIN	Intestinal	III	called	0.6	2.1	0	TCGA-CG-5733-01A-11D-1599-01	TCGA-CG-5733-11A-01D-1599-01	SLITS_p_TCGA_b95_SNP_N_GenomeWideSNP_6_C11_764168	SLITS_p_TCGA_b95_SNP_N_GenomeWideSNP_6_D08_764222
TCGA-CG-5734	TCGA	west	Germany	CIN	Intestinal	III	called	0.17	2.08	1	TCGA-CG-5734-01A-11D-1599-01	TCGA-CG-5734-11A-01D-1599-01	SLITS_p_TCGA_b95_SNP_N_GenomeWideSNP_6_B01_764262	SLITS_p_TCGA_b95_SNP_N_GenomeWideSNP_6_D11_764126
TCGA-D7-5577	TCGA	outlier	Poland	non-CIN	Intestinal	III	called	0.65	2.08	0	TCGA-D7-5577-01A-01D-1599-01	TCGA-D7-5577-10A-01D-1599-01	SLITS_p_TCGA_b95_SNP_N_GenomeWideSNP_6_A05_764232	SLITS_p_TCGA_b95_SNP_N_GenomeWideSNP_6_E12_764120
TCGA-D7-5578	TCGA	west	Poland	non-CIN	Intestinal	II	high non-clonal	0.6	2.05	0	TCGA-D7-5578-01A-01D-1599-01	TCGA-D7-5578-10A-01D-1599-01	SLITS_p_TCGA_b95_SNP_N_GenomeWideSNP_6_B11_764146	SLITS_p_TCGA_b95_SNP_N_GenomeWideSNP_6_E03_764112
TCGA-D7-5579	TCGA	west	Poland	CIN	Diffuse	III	called	0.27	2.84	1	TCGA-D7-5579-01A-01D-1599-01	TCGA-D7-5579-10A-01D-1599-01	SLITS_p_TCGA_b95_SNP_N_GenomeWideSNP_6_C04_764192	SLITS_p_TCGA_b95_SNP_N_GenomeWideSNP_6_B04_764290
TCGA-D7-6518	TCGA	west	Poland	CIN	Diffuse	III	called	0.35	2.11	0	TCGA-D7-6518-01A-11D-1799-01	TCGA-D7-6518-10A-01D-1799-01	GUCKS_p_TCGA_b129_140_SNP_N_GenomeWideSNP_6_G02_802286	GUCKS_p_TCGA_b129_140_SNP_N_GenomeWideSNP_6_C02_802186
TCGA-D7-6519	TCGA	west	Poland	CIN	Intestinal	II	called	0.74	3.29	1	TCGA-D7-6519-01A-11D-1799-01	TCGA-D7-6519-10A-01D-1799-01	SALLY_p_TCGA_129_134_148_149_N_GenomeWideSNP_6_A10_802026	SALLY_p_TCGA_129_134_148_149_N_GenomeWideSNP_6_B09_802058
TCGA-D7-6520	TCGA	west	Poland	CIN	Intestinal	III	called	0.52	3.86	1	TCGA-D7-6520-01A-11D-1799-01	TCGA-D7-6520-10A-01D-1799-01	SALLY_p_TCGA_129_134_148_149_N_GenomeWideSNP_6_A11_802092	SALLY_p_TCGA_129_134_148_149_N_GenomeWideSNP_6_B12_801984
TCGA-D7-6521	TCGA	west	Poland	CIN	Diffuse	III	called	0.26	2.78	1	TCGA-D7-6521-01A-11D-1799-01	TCGA-D7-6521-10A-01D-1799-01	SALLY_p_TCGA_129_134_148_149_N_GenomeWideSNP_6_A12_801986	SALLY_p_TCGA_129_134_148_149_N_GenomeWideSNP_6_C02_802006
TCGA-D7-6522	TCGA	west	Poland	non-CIN	Diffuse	I	low purity	NA	NA	NA	TCGA-D7-6522-01A-11D-1799-01	TCGA-D7-6522-10A-01D-1799-01	SALLY_p_TCGA_129_134_148_149_N_GenomeWideSNP_6_A09_801950	SALLY_p_TCGA_129_134_148_149_N_GenomeWideSNP_6_C03_802030
TCGA-D7-6524	TCGA	west	Poland	non-CIN	Diffuse	III	low purity	NA	NA	NA	TCGA-D7-6524-01A-11D-1799-01	TCGA-D7-6524-10A-01D-1799-01	SALLY_p_TCGA_129_134_148_149_N_GenomeWideSNP_6_D09_802008	SALLY_p_TCGA_129_134_148_149_N_GenomeWideSNP_6_C05_802016
TCGA-D7-6525	TCGA	west	Poland	CIN	Intestinal	III	called	0.63	1.87	0	TCGA-D7-6525-01A-11D-1799-01	TCGA-D7-6525-10A-01D-1799-01	SALLY_p_TCGA_129_134_148_149_N_GenomeWideSNP_6_B11_801930	SALLY_p_TCGA_129_134_148_149_N_GenomeWideSNP_6_D11_802028
TCGA-D7-6526	TCGA	west	Poland	CIN	Intestinal	III	called	0.6	4.79	2	TCGA-D7-6526-01A-11D-1799-01	TCGA-D7-6526-10A-01D-1799-01	SALLY_p_TCGA_129_134_148_149_N_GenomeWideSNP_6_C01_802000	SALLY_p_TCGA_129_134_148_149_N_GenomeWideSNP_6_C07_801944
TCGA-D7-6527	TCGA	west	Poland	CIN	Intestinal	II	called	0.45	5.12	2	TCGA-D7-6527-01A-11D-1799-01	TCGA-D7-6527-10A-01D-1799-01	SALLY_p_TCGA_129_134_148_149_N_GenomeWideSNP_6_A02_802010	SALLY_p_TCGA_129_134_148_149_N_GenomeWideSNP_6_B08_802096
TCGA-D7-6528	TCGA	west	Poland	CIN	Intestinal	II	high non-clonal	0.62	3.63	1	TCGA-D7-6528-01A-11D-1799-01	TCGA-D7-6528-10A-01D-1799-01	SALLY_p_TCGA_129_134_148_149_N_GenomeWideSNP_6_C04_801934	SALLY_p_TCGA_129_134_148_149_N_GenomeWideSNP_6_B10_802052
TCGA-D7-6815	TCGA	west	Poland	CIN	Intestinal	II	called	0.6	5.45	2	TCGA-D7-6815-01A-11D-1881-01	TCGA-D7-6815-10A-01D-1881-01	TREAD_p_TCGA_b146_152_SNP_N_GenomeWideSNP_6_D01_809332	TREAD_p_TCGA_b146_152_SNP_N_GenomeWideSNP_6_D03_809430
TCGA-D7-6817	TCGA	west	Poland	CIN	Intestinal	III	called	0.43	3.05	1	TCGA-D7-6817-01A-11D-1881-01	TCGA-D7-6817-10A-01D-1881-01	TREAD_p_TCGA_b146_152_SNP_N_GenomeWideSNP_6_G12_809410	TREAD_p_TCGA_b146_152_SNP_N_GenomeWideSNP_6_A12_809426
TCGA-D7-6818	TCGA	west	Poland	CIN	Intestinal	III	called	0.43	2.37	1	TCGA-D7-6818-01A-11D-1881-01	TCGA-D7-6818-10A-01D-1881-01	TREAD_p_TCGA_b146_152_SNP_N_GenomeWideSNP_6_B01_809428	TREAD_p_TCGA_b146_152_SNP_N_GenomeWideSNP_6_D07_809432
TCGA-D7-6820	TCGA	west	Poland	CIN	Intestinal	II	called	0.35	6.2	2	TCGA-D7-6820-01A-11D-1881-01	TCGA-D7-6820-10A-01D-1881-01	TREAD_p_TCGA_b146_152_SNP_N_GenomeWideSNP_6_B03_809392	TREAD_p_TCGA_b146_152_SNP_N_GenomeWideSNP_6_D08_809394
TCGA-D7-6822	TCGA	outlier	Poland	CIN	Intestinal	II	called	0.73	2.32	0	TCGA-D7-6822-01A-11D-1881-01	TCGA-D7-6822-10A-01D-1881-01	TREAD_p_TCGA_b146_152_SNP_N_GenomeWideSNP_6_B05_809354	TREAD_p_TCGA_b146_152_SNP_N_GenomeWideSNP_6_D11_809472
TCGA-D7-8570	TCGA	west	Poland	CIN	Intestinal	III	called	0.32	2.14	0	TCGA-D7-8570-01A-11D-2338-01	TCGA-D7-8570-10A-01D-2339-01	WHIPS_p_1TCGA_220_235_N_GenomeWideSNP_6_B11_1230972	XENIA_p_3TCGA_220_N_GenomeWideSNP_6_A08_1231382
TCGA-D7-8572	TCGA	west	Poland	non-CIN	Intestinal	I	called	0.77	3.99	1	TCGA-D7-8572-01A-11D-2338-01	TCGA-D7-8572-10A-01D-2339-01	WHIPS_p_1TCGA_220_235_N_GenomeWideSNP_6_B08_1230968	WHIPS_p_1TCGA_220_235_N_GenomeWideSNP_6_A05_1230874
TCGA-D7-8573	TCGA	west	Poland	non-CIN	Intestinal	II	called	0.45	6.01	2	TCGA-D7-8573-01A-11D-2338-01	TCGA-D7-8573-10A-01D-2339-01	WHIPS_p_1TCGA_220_235_N_GenomeWideSNP_6_B05_1230938	WHIPS_p_1TCGA_220_235_N_GenomeWideSNP_6_A07_1230916
TCGA-D7-8574	TCGA	west	Poland	non-CIN	Diffuse	III	low purity	NA	NA	NA	TCGA-D7-8574-01A-13D-2338-01	TCGA-D7-8574-10A-01D-2339-01	WHIPS_p_1TCGA_220_235_N_GenomeWideSNP_6_D05_1230934	WHIPS_p_1TCGA_220_235_N_GenomeWideSNP_6_A09_1230918
TCGA-D7-8575	TCGA	west	Poland	CIN	Mixed	III	called	0.66	1.9	0	TCGA-D7-8575-01A-11D-2338-01	TCGA-D7-8575-10A-01D-2339-01	WHIPS_p_1TCGA_220_235_N_GenomeWideSNP_6_D01_1230904	WHIPS_p_1TCGA_220_235_N_GenomeWideSNP_6_A11_1231064
TCGA-D7-8576	TCGA	outlier	Poland	CIN	Mixed	III	called	0.69	1.82	0	TCGA-D7-8576-01A-11D-2338-01	TCGA-D7-8576-10A-01D-2339-01	XENIA_p_3TCGA_220_N_GenomeWideSNP_6_G03_1231310	WHIPS_p_1TCGA_220_235_N_GenomeWideSNP_6_B01_1230942
TCGA-D7-8578	TCGA	west	Poland	CIN	Intestinal	II	called	0.34	1.95	0	TCGA-D7-8578-01A-21D-2338-01	TCGA-D7-8578-10A-01D-2339-01	XENIA_p_3TCGA_220_N_GenomeWideSNP_6_F06_1231326	WHIPS_p_1TCGA_220_235_N_GenomeWideSNP_6_B03_1231002
TCGA-D7-8579	TCGA	west	Poland	non-CIN	Intestinal	II	called	0.25	2.12	0	TCGA-D7-8579-01A-11D-2338-01	TCGA-D7-8579-10A-01D-2339-01	XENIA_p_3TCGA_220_N_GenomeWideSNP_6_E10_1231366	WHIPS_p_1TCGA_220_235_N_GenomeWideSNP_6_A01_1231024
TCGA-D7-A4YT	TCGA	outlier	Poland	CIN	Intestinal	I	called	0.76	2.08	0	TCGA-D7-A4YT-01A-11D-A253-01	TCGA-D7-A4YT-10A-01D-A255-01	RIELS_p_TCGA_268_269_N_GenomeWideSNP_6_A04_1306348	RIELS_p_TCGA_268_269_N_GenomeWideSNP_6_E07_1306356
TCGA-D7-A4YU	TCGA	west	Poland	CIN	Intestinal	III	called	0.33	3.45	1	TCGA-D7-A4YU-01A-21D-A253-01	TCGA-D7-A4YU-10A-01D-A255-01	RIELS_p_TCGA_268_269_N_GenomeWideSNP_6_A11_1306334	RIELS_p_TCGA_268_269_N_GenomeWideSNP_6_F03_1306298
TCGA-D7-A4YV	TCGA	west	Poland	non-CIN	Diffuse	II	called	0.5	2.12	0	TCGA-D7-A4YV-01A-11D-A253-01	TCGA-D7-A4YV-10A-01D-A255-01	RIELS_p_TCGA_268_269_N_GenomeWideSNP_6_B06_1306292	RIELS_p_TCGA_268_269_N_GenomeWideSNP_6_F11_1306388
TCGA-D7-A4YX	TCGA	west	Poland	non-CIN	Intestinal	II	called	0.55	2.09	0	TCGA-D7-A4YX-01A-11D-A253-01	TCGA-D7-A4YX-10A-01D-A255-01	RIELS_p_TCGA_268_269_N_GenomeWideSNP_6_C01_1306448	GRANS_p_TCGA_269_270_N_GenomeWideSNP_6_A03_1307128
TCGA-D7-A4YY	TCGA	west	Poland	non-CIN	Intestinal	III	called	0.75	1.91	0	TCGA-D7-A4YY-01A-11D-A253-01	TCGA-D7-A4YY-10A-01D-A255-01	RIELS_p_TCGA_268_269_N_GenomeWideSNP_6_C09_1306312	GRANS_p_TCGA_269_270_N_GenomeWideSNP_6_A12_1307192
TCGA-D7-A4Z0	TCGA	west	Poland	non-CIN	Diffuse	II	called	0.31	2.21	0	TCGA-D7-A4Z0-01A-22D-A253-01	TCGA-D7-A4Z0-10A-01D-A255-01	RIELS_p_TCGA_268_269_N_GenomeWideSNP_6_D05_1306378	GRANS_p_TCGA_269_270_N_GenomeWideSNP_6_B09_1307078
TCGA-EQ-5647	TCGA	west	USA	CIN	Intestinal	IV	called	0.59	3.31	1	TCGA-EQ-5647-01A-01D-1599-01	TCGA-EQ-5647-10A-01D-1599-01	SLITS_p_TCGA_b95_SNP_N_GenomeWideSNP_6_C07_764272	SLITS_p_TCGA_b95_SNP_N_GenomeWideSNP_6_B09_764172
TCGA-EQ-8122	TCGA	west	USA	CIN	Intestinal	II	called	0.47	4.3	2	TCGA-EQ-8122-01A-11D-2338-01	TCGA-EQ-8122-11A-01D-2338-01	XENIA_p_3TCGA_220_N_GenomeWideSNP_6_E02_1231288	XENIA_p_3TCGA_220_N_GenomeWideSNP_6_G01_1231320
TCGA-EQ-A4SO	TCGA	west	USA	CIN	Intestinal	III	called	0.79	1.94	0	TCGA-EQ-A4SO-01A-11D-A253-01	TCGA-EQ-A4SO-11A-11D-A255-01	RIELS_p_TCGA_268_269_N_GenomeWideSNP_6_E01_1306396	RIELS_p_TCGA_268_269_N_GenomeWideSNP_6_E11_1306414
TCGA-F1-6177	TCGA	outlier	USA	non-CIN	Intestinal	I	called	0.87	2.08	0	TCGA-F1-6177-01A-11D-1799-01	TCGA-F1-6177-10A-01D-1799-01	SALLY_p_TCGA_129_134_148_149_N_GenomeWideSNP_6_C06_802068	SALLY_p_TCGA_129_134_148_149_N_GenomeWideSNP_6_D10_802002
TCGA-F1-6874	TCGA	west	USA	non-CIN	Intestinal	I	called	0.6	2.1	0	TCGA-F1-6874-01A-11D-1881-01	TCGA-F1-6874-10A-01D-1881-01	TREAD_p_TCGA_b146_152_SNP_N_GenomeWideSNP_6_A07_809476	TREAD_p_TCGA_b146_152_SNP_N_GenomeWideSNP_6_A01_809364
TCGA-F1-6875	TCGA	outlier	USA	CIN	Intestinal	I	called	0.88	2.55	1	TCGA-F1-6875-01A-11D-2052-01	TCGA-F1-6875-11A-01D-2052-01	ODDLY_p_TCGASNP_165_184_N_GenomeWideSNP_6_F08_1051634	ODDLY_p_TCGASNP_165_184_N_GenomeWideSNP_6_C06_1051666
TCGA-F1-A448	TCGA	mixed	USA	non-CIN	Intestinal	III	called	0.51	2.12	0	TCGA-F1-A448-01A-11D-A24C-01	TCGA-F1-A448-10A-01D-A24E-01	LEONE_p_TCGA_103_243_257_N_GenomeWideSNP_6_B01_1300556	LEONE_p_TCGA_103_243_257_N_GenomeWideSNP_6_F03_1300662
TCGA-FP-7735	TCGA	outlier	USA	CIN	Intestinal	I	called	0.63	1.38	0	TCGA-FP-7735-01A-11D-2052-01	TCGA-FP-7735-10A-01D-2052-01	ODDLY_p_TCGASNP_165_184_N_GenomeWideSNP_6_H04_1051606	ODDLY_p_TCGASNP_165_184_N_GenomeWideSNP_6_F02_1051662
TCGA-FP-7829	TCGA	west	USA	CIN	Intestinal	II	called	0.73	3.19	1	TCGA-FP-7829-01A-11D-2052-01	TCGA-FP-7829-10A-01D-2052-01	ODDLY_p_TCGASNP_165_184_N_GenomeWideSNP_6_C05_1051568	ODDLY_p_TCGASNP_165_184_N_GenomeWideSNP_6_F04_1051564
TCGA-FP-7916	TCGA	mixed	USA	CIN	Mixed	IV	called	0.3	3.04	1	TCGA-FP-7916-01A-11D-2200-01	TCGA-FP-7916-10A-01D-2200-01	XYLEM_p_TCGASNP_207_212_N_GenomeWideSNP_6_C09_1051222	XYLEM_p_TCGASNP_207_212_N_GenomeWideSNP_6_A11_1051176
TCGA-FP-7998	TCGA	mixed	USA	non-CIN	NA	III	high non-clonal	0.29	1.99	0	TCGA-FP-7998-01A-11D-2200-01	TCGA-FP-7998-10A-01D-2200-01	XYLEM_p_TCGASNP_207_212_N_GenomeWideSNP_6_C08_1051182	XYLEM_p_TCGASNP_207_212_N_GenomeWideSNP_6_H05_1051316
TCGA-FP-8099	TCGA	west	USA	CIN	Mixed	II	high non-clonal	0.6	4.31	2	TCGA-FP-8099-01A-11D-2338-01	TCGA-FP-8099-11A-01D-2338-01	XENIA_p_3TCGA_220_N_GenomeWideSNP_6_D05_1231324	XENIA_p_3TCGA_220_N_GenomeWideSNP_6_F04_1231434
TCGA-FP-8209	TCGA	west	USA	non-CIN	Intestinal	I	low purity	NA	NA	NA	TCGA-FP-8209-01A-11D-2338-01	TCGA-FP-8209-11A-01D-2338-01	XENIA_p_3TCGA_220_N_GenomeWideSNP_6_C08_1231390	XENIA_p_3TCGA_220_N_GenomeWideSNP_6_E08_1231374
TCGA-FP-8210	TCGA	outlier	USA	non-CIN	Diffuse	III	low purity	NA	NA	NA	TCGA-FP-8210-01A-11D-2338-01	TCGA-FP-8210-11A-01D-2338-01	XENIA_p_3TCGA_220_N_GenomeWideSNP_6_H07_1231428	XENIA_p_3TCGA_220_N_GenomeWideSNP_6_D12_1231354
TCGA-FP-8211	TCGA	west	USA	CIN	Intestinal	II	called	0.73	1.8	0	TCGA-FP-8211-01A-11D-2338-01	TCGA-FP-8211-11A-01D-2338-01	XENIA_p_3TCGA_220_N_GenomeWideSNP_6_G11_1231282	XENIA_p_3TCGA_220_N_GenomeWideSNP_6_D03_1231362
TCGA-FP-8631	TCGA	west	USA	CIN	Intestinal	III	called	0.58	3.02	1	TCGA-FP-8631-01A-11D-2390-01	TCGA-FP-8631-10A-01D-2390-01	AVISO_p_4TCGA_242_238_250_mN_GenomeWideSNP_6_D06_1231576	AVISO_p_4TCGA_242_238_250_mN_GenomeWideSNP_6_E12_1231624
TCGA-FP-A4BF	TCGA	west	USA	CIN	Mixed	III	called	0.28	4.18	2	TCGA-FP-A4BF-01A-12D-A24C-01	TCGA-FP-A4BF-10A-01D-A24E-01	LEONE_p_TCGA_103_243_257_N_GenomeWideSNP_6_C04_1300634	LEONE_p_TCGA_103_243_257_N_GenomeWideSNP_6_F11_1300648
TCGA-HF-7132	TCGA	outlier	Canada	non-CIN	Intestinal	II	called	0.39	2.11	0	TCGA-HF-7132-01A-11D-2052-01	TCGA-HF-7132-10A-01D-2052-01	ODDLY_p_TCGASNP_165_184_N_GenomeWideSNP_6_F06_1051676	ODDLY_p_TCGASNP_165_184_N_GenomeWideSNP_6_E03_1051616
TCGA-HF-7133	TCGA	west	Canada	CIN	Intestinal	III	called	0.58	1.79	0	TCGA-HF-7133-01A-11D-2052-01	TCGA-HF-7133-10A-01D-2052-01	ODDLY_p_TCGASNP_165_184_N_GenomeWideSNP_6_F07_1051652	ODDLY_p_TCGASNP_165_184_N_GenomeWideSNP_6_H02_1051664
TCGA-HF-7136	TCGA	outlier	Canada	CIN	Intestinal	III	called	0.75	3.05	1	TCGA-HF-7136-01A-11D-2052-01	TCGA-HF-7136-10A-01D-2052-01	ODDLY_p_TCGASNP_165_184_N_GenomeWideSNP_6_G10_1051708	ODDLY_p_TCGASNP_165_184_N_GenomeWideSNP_6_G11_1051562
TCGA-HJ-7597	TCGA	west	USA	non-CIN	Mixed	II	high non-clonal	0.42	3.77	1	TCGA-HJ-7597-01A-21D-2200-01	TCGA-HJ-7597-10A-01D-2200-01	XYLEM_p_TCGASNP_207_212_N_GenomeWideSNP_6_H04_1051322	XYLEM_p_TCGASNP_207_212_N_GenomeWideSNP_6_H01_1051234
TCGA-HU-8243	TCGA	east	Korea	CIN	Intestinal	III	called	0.58	2.87	1	TCGA-HU-8243-01A-11D-2338-01	TCGA-HU-8243-11A-01D-2338-01	XENIA_p_3TCGA_220_N_GenomeWideSNP_6_F05_1231444	XENIA_p_3TCGA_220_N_GenomeWideSNP_6_H05_1231328
TCGA-HU-8245	TCGA	east	Korea	CIN	Intestinal	II	called	0.58	1.77	0	TCGA-HU-8245-01A-11D-2338-01	TCGA-HU-8245-11A-01D-2338-01	XENIA_p_3TCGA_220_N_GenomeWideSNP_6_E01_1231392	XENIA_p_3TCGA_220_N_GenomeWideSNP_6_F12_1231380
TCGA-HU-8249	TCGA	east	Korea	CIN	Intestinal	III	called	0.76	3.78	1	TCGA-HU-8249-01A-11D-2338-01	TCGA-HU-8249-10A-01D-2339-01	XENIA_p_3TCGA_220_N_GenomeWideSNP_6_D04_1231414	WHIPS_p_1TCGA_220_235_N_GenomeWideSNP_6_A02_1231048
TCGA-HU-8602	TCGA	east	Korea	non-CIN	Intestinal	II	called	0.48	2.16	0	TCGA-HU-8602-01A-11D-2390-01	TCGA-HU-8602-10A-01D-2390-01	AVISO_p_4TCGA_242_238_250_mN_GenomeWideSNP_6_E01_1231638	AVISO_p_4TCGA_242_238_250_mN_GenomeWideSNP_6_F06_1231604
TCGA-HU-8604	TCGA	east	Korea	CIN	Intestinal	II	called	0.26	2.87	1	TCGA-HU-8604-01A-11D-2390-01	TCGA-HU-8604-10A-01D-2390-01	AVISO_p_4TCGA_242_238_250_mN_GenomeWideSNP_6_E08_1231470	AVISO_p_4TCGA_242_238_250_mN_GenomeWideSNP_6_F12_1231582
TCGA-HU-8608	TCGA	east	Korea	non-CIN	Intestinal	III	called	0.64	4.01	1	TCGA-HU-8608-01A-11D-2390-01	TCGA-HU-8608-10A-01D-2390-01	AVISO_p_4TCGA_242_238_250_mN_GenomeWideSNP_6_F03_1231612	AVISO_p_4TCGA_242_238_250_mN_GenomeWideSNP_6_G07_1231498
TCGA-HU-8610	TCGA	east	Korea	CIN	Intestinal	I	called	0.27	2.17	0	TCGA-HU-8610-01A-22D-2390-01	TCGA-HU-8610-10A-01D-2390-01	AVISO_p_4TCGA_242_238_250_mN_GenomeWideSNP_6_F09_1231588	AVISO_p_4TCGA_242_238_250_mN_GenomeWideSNP_6_H02_1231452
TCGA-HU-A4G2	TCGA	east	Korea	non-CIN	Intestinal	II	called	0.67	2.22	0	TCGA-HU-A4G2-01A-11D-A253-01	TCGA-HU-A4G2-10A-01D-A255-01	RIELS_p_TCGA_268_269_N_GenomeWideSNP_6_A05_1306354	RIELS_p_TCGA_268_269_N_GenomeWideSNP_6_E08_1306398
TCGA-HU-A4G3	TCGA	east	Korea	non-CIN	Intestinal	II	called	0.33	2	0	TCGA-HU-A4G3-01A-11D-A24C-01	TCGA-HU-A4G3-10A-01D-A24E-01	BUNGS_p_TCGA_257_258_N_GenomeWideSNP_6_A03_1301112	BUNGS_p_TCGA_257_258_N_GenomeWideSNP_6_D04_1301036
TCGA-HU-A4G6	TCGA	east	Korea	non-CIN	Intestinal	I	called	0.79	3.43	1	TCGA-HU-A4G6-01A-11D-A24C-01	TCGA-HU-A4G6-10A-01D-A24E-01	BUNGS_p_TCGA_257_258_N_GenomeWideSNP_6_A05_1301060	BUNGS_p_TCGA_257_258_N_GenomeWideSNP_6_D06_1301038
TCGA-HU-A4G8	TCGA	east	Korea	non-CIN	Intestinal	II	called	0.5	2.08	0	TCGA-HU-A4G8-01A-11D-A253-01	TCGA-HU-A4G8-10A-01D-A255-01	RIELS_p_TCGA_268_269_N_GenomeWideSNP_6_A12_1306336	RIELS_p_TCGA_268_269_N_GenomeWideSNP_6_F04_1306466
TCGA-HU-A4G9	TCGA	east	Korea	non-CIN	Intestinal	I	called	0.85	2.22	0	TCGA-HU-A4G9-01A-11D-A24C-01	TCGA-HU-A4G9-10A-01D-A24E-01	LEONE_p_TCGA_103_243_257_N_GenomeWideSNP_6_D12_1300620	LEONE_p_TCGA_103_243_257_N_GenomeWideSNP_6_F12_1300668
TCGA-HU-A4GC	TCGA	east	Korea	CIN	Intestinal	III	called	0.34	2.37	1	TCGA-HU-A4GC-01A-12D-A253-01	TCGA-HU-A4GC-10A-01D-A255-01	RIELS_p_TCGA_268_269_N_GenomeWideSNP_6_B07_1306458	RIELS_p_TCGA_268_269_N_GenomeWideSNP_6_F12_1306444
TCGA-HU-A4GD	TCGA	east	Korea	CIN	Intestinal	II	called	0.69	2.85	1	TCGA-HU-A4GD-01A-11D-A253-01	TCGA-HU-A4GD-10A-01D-A255-01	RIELS_p_TCGA_268_269_N_GenomeWideSNP_6_C02_1306446	GRANS_p_TCGA_269_270_N_GenomeWideSNP_6_A04_1307110
TCGA-HU-A4GF	TCGA	east	Korea	CIN	Intestinal	II	called	0.65	2.53	1	TCGA-HU-A4GF-01A-11D-A24C-01	TCGA-HU-A4GF-10A-01D-A24E-01	LEONE_p_TCGA_103_243_257_N_GenomeWideSNP_6_B10_1300660	LEONE_p_TCGA_103_243_257_N_GenomeWideSNP_6_E10_1300698
TCGA-HU-A4GH	TCGA	outlier	Korea	CIN	Intestinal	I	no solution	NA	NA	NA	TCGA-HU-A4GH-01A-11D-A24C-01	TCGA-HU-A4GH-10A-01D-A24E-01	LEONE_p_TCGA_103_243_257_N_GenomeWideSNP_6_C09_1300686	LEONE_p_TCGA_103_243_257_N_GenomeWideSNP_6_G02_1300608
TCGA-HU-A4GN	TCGA	east	Korea	non-CIN	Intestinal	II	low purity	NA	NA	NA	TCGA-HU-A4GN-01A-11D-A253-01	TCGA-HU-A4GN-11A-12D-A255-01	RIELS_p_TCGA_268_269_N_GenomeWideSNP_6_D06_1306296	RIELS_p_TCGA_268_269_N_GenomeWideSNP_6_G03_1306456
TCGA-HU-A4GP	TCGA	east	Korea	CIN	Intestinal	II	called	0.65	3.8	1	TCGA-HU-A4GP-01A-11D-A253-01	TCGA-HU-A4GP-10A-01D-A255-01	RIELS_p_TCGA_268_269_N_GenomeWideSNP_6_E02_1306382	GRANS_p_TCGA_269_270_N_GenomeWideSNP_6_C07_1307234
TCGA-HU-A4GQ	TCGA	east	Korea	non-CIN	Intestinal	III	called	0.38	4.35	1	TCGA-HU-A4GQ-01A-11D-A253-01	TCGA-HU-A4GQ-10A-01D-A255-01	RIELS_p_TCGA_268_269_N_GenomeWideSNP_6_A06_1306460	RIELS_p_TCGA_268_269_N_GenomeWideSNP_6_E09_1306302
TCGA-HU-A4GT	TCGA	east	Korea	non-CIN	Intestinal	II	called	0.76	2.22	0	TCGA-HU-A4GT-01A-21D-A253-01	TCGA-HU-A4GT-10A-01D-A255-01	RIELS_p_TCGA_268_269_N_GenomeWideSNP_6_B01_1306338	RIELS_p_TCGA_268_269_N_GenomeWideSNP_6_F05_1306330
TCGA-HU-A4GU	TCGA	east	Korea	CIN	Intestinal	II	called	0.75	2.7	1	TCGA-HU-A4GU-01A-11D-A253-01	TCGA-HU-A4GU-10A-01D-A255-01	RIELS_p_TCGA_268_269_N_GenomeWideSNP_6_B08_1306450	RIELS_p_TCGA_268_269_N_GenomeWideSNP_6_G01_1306278
TCGA-HU-A4GX	TCGA	east	Korea	non-CIN	Intestinal	III	called	0.52	2.12	0	TCGA-HU-A4GX-01A-12D-A253-01	TCGA-HU-A4GX-10A-01D-A255-01	RIELS_p_TCGA_268_269_N_GenomeWideSNP_6_C03_1306452	GRANS_p_TCGA_269_270_N_GenomeWideSNP_6_A05_1307222
TCGA-HU-A4GY	TCGA	east	Korea	non-CIN	Diffuse	III	no solution	NA	NA	NA	TCGA-HU-A4GY-01A-21D-A24C-01	TCGA-HU-A4GY-10A-01D-A24E-01	LEONE_p_TCGA_103_243_257_N_GenomeWideSNP_6_A11_1300538	LEONE_p_TCGA_103_243_257_N_GenomeWideSNP_6_F04_1300542
TCGA-HU-A4H0	TCGA	east	Korea	CIN	Diffuse	III	called	0.48	3.99	1	TCGA-HU-A4H0-01A-11D-A253-01	TCGA-HU-A4H0-11A-11D-A255-01	RIELS_p_TCGA_268_269_N_GenomeWideSNP_6_C11_1306314	GRANS_p_TCGA_269_270_N_GenomeWideSNP_6_B02_1307166
TCGA-HU-A4H2	TCGA	east	Korea	CIN	Intestinal	III	called	0.49	2.98	1	TCGA-HU-A4H2-01A-11D-A253-01	TCGA-HU-A4H2-10A-01D-A255-01	RIELS_p_TCGA_268_269_N_GenomeWideSNP_6_D07_1306294	GRANS_p_TCGA_269_270_N_GenomeWideSNP_6_B11_1307080
TCGA-HU-A4H3	TCGA	east	Korea	non-CIN	Diffuse	III	called	0.72	2.12	0	TCGA-HU-A4H3-01A-21D-A253-01	TCGA-HU-A4H3-10A-01D-A255-01	RIELS_p_TCGA_268_269_N_GenomeWideSNP_6_E03_1306424	GRANS_p_TCGA_269_270_N_GenomeWideSNP_6_C08_1307210
TCGA-HU-A4H4	TCGA	east	Korea	CIN	Intestinal	II	called	0.37	2.48	1	TCGA-HU-A4H4-01A-21D-A253-01	TCGA-HU-A4H4-11A-11D-A255-01	RIELS_p_TCGA_268_269_N_GenomeWideSNP_6_A07_1306400	RIELS_p_TCGA_268_269_N_GenomeWideSNP_6_E10_1306340
TCGA-HU-A4H5	TCGA	outlier	Korea	CIN	Intestinal	I	called	0.64	3.28	1	TCGA-HU-A4H5-01A-21D-A253-01	TCGA-HU-A4H5-11A-11D-A255-01	RIELS_p_TCGA_268_269_N_GenomeWideSNP_6_B02_1306308	RIELS_p_TCGA_268_269_N_GenomeWideSNP_6_F06_1306380
TCGA-HU-A4H6	TCGA	east	Korea	CIN	Intestinal	III	called	0.22	2.56	1	TCGA-HU-A4H6-01A-11D-A253-01	TCGA-HU-A4H6-10A-01D-A255-01	RIELS_p_TCGA_268_269_N_GenomeWideSNP_6_B09_1306432	RIELS_p_TCGA_268_269_N_GenomeWideSNP_6_G02_1306360
TCGA-HU-A4H8	TCGA	east	Korea	non-CIN	Intestinal	I	called	0.7	2.05	0	TCGA-HU-A4H8-01A-11D-A253-01	TCGA-HU-A4H8-10A-01D-A255-01	RIELS_p_TCGA_268_269_N_GenomeWideSNP_6_C04_1306408	GRANS_p_TCGA_269_270_N_GenomeWideSNP_6_A06_1307090
TCGA-HU-A4HD	TCGA	east	Korea	CIN	Intestinal	III	called	0.53	2.77	1	TCGA-HU-A4HD-01A-11D-A253-01	TCGA-HU-A4HD-10A-01D-A255-01	RIELS_p_TCGA_268_269_N_GenomeWideSNP_6_D08_1306306	GRANS_p_TCGA_269_270_N_GenomeWideSNP_6_B12_1307064
TCGA-IN-7806	TCGA	west	USA	CIN	Intestinal	II	called	0.66	1.77	0	TCGA-IN-7806-01A-11D-2052-01	TCGA-IN-7806-10A-01D-2052-01	ODDLY_p_TCGASNP_165_184_N_GenomeWideSNP_6_C04_1051556	ODDLY_p_TCGASNP_165_184_N_GenomeWideSNP_6_C03_1051558
TCGA-IN-7808	TCGA	west	USA	non-CIN	Diffuse	IV	high non-clonal	0.3	2.83	1	TCGA-IN-7808-01A-11D-2200-01	TCGA-IN-7808-10A-01D-2200-01	XYLEM_p_TCGASNP_207_212_N_GenomeWideSNP_6_F09_1051298	XYLEM_p_TCGASNP_207_212_N_GenomeWideSNP_6_H03_1051320
TCGA-IN-8462	TCGA	west	USA	non-CIN	Mixed	II	high non-clonal	0.55	1.86	0	TCGA-IN-8462-01A-11D-2338-01	TCGA-IN-8462-11A-01D-2338-01	XENIA_p_3TCGA_220_N_GenomeWideSNP_6_C07_1231448	XENIA_p_3TCGA_220_N_GenomeWideSNP_6_F03_1231420
TCGA-IN-8663	TCGA	west	USA	CIN	Diffuse	III	called	0.76	3.22	1	TCGA-IN-8663-01A-11D-2390-01	TCGA-IN-8663-10A-01D-2390-01	AVISO_p_4TCGA_242_238_250_mN_GenomeWideSNP_6_G04_1231478	AVISO_p_4TCGA_242_238_250_mN_GenomeWideSNP_6_H10_1231518
TCGA-IP-7968	TCGA	west	USA	CIN	Intestinal	III	called	0.72	2.04	0	TCGA-IP-7968-01A-11D-2200-01	TCGA-IP-7968-10A-01D-2200-01	XYLEM_p_TCGASNP_207_212_N_GenomeWideSNP_6_D09_1051294	XYLEM_p_TCGASNP_207_212_N_GenomeWideSNP_6_B02_1051196
