# Supplementary material for: Somatic copy number alterations in gastric adenocarcinomas among Asian and Western patients
Source: PLoS One. 2017 Apr 20;12(4):e0176045. doi: 10.1371/journal.pone.0176045 (PMC5398631; doi:10.1371/journal.pone.0176045)
Supplement: S2 Table — (A) Peak amplification regions; (B) peak deletion regions; (C) notes legend. (XLSX) [file pone.0176045.s008.xlsx]

## Sheet: SCNAs
Supplementary Table 2: Peak regions of focal copy number alteration
A) Peak amplification regions
Peak Name	Rank	Genomic location	Peak region	GISTIC FDR	Gene count	Target(s)	Notes
ERBB2	1	17q12	chr17:37854508-37877201	7.4439e-86	1	ERBB2	b
CCNE1	2	19q12	chr19:30306758-30312873	5.4756e-83	1	CCNE1	b
MYC	3	8q24.21	chr8:128714098-128729186	3.0531e-53	0	MYC	a,b
KRAS	4	12p12.1	chr12:25358574-25362697	7.5349e-40	1	KRAS	b
GATA6	5	18q11.2	chr18:19614327-19677022	6.7879e-36	0	GATA6	a,b
GATA4	6	8p23.1	chr8:11553145-11633281	6.6744e-33	3	GATA4	b
CCND1	7	11q13.3	chr11:69412882-69512113	5.4628e-29	2	CCND1	b
CDK6	8	7q21.2	chr7:92108137-92557998	3.6009e-26	7	CDK6	b
FGFR2	9	10q26.13	chr10:123241123-123375855	4.5907e-19	1	FGFR2	b
VEGFA	10	6p21.1	chr6:43699746-43811746	1.1513e-18	1	VEGFA	b
1q42.3	11	1q42.3	chr1:235025576-235099546	1.2394e-16	0	LOC100422737	a
MDM2	12	12q15	chr12:69120903-69497966	3.7118e-16	5	MDM2	b
EGFR	13	7p11.2	chr7:55040275-55326509	4.6227e-14	3	EGFR	b
SUMO1P1	14	20q13.2	chr20:52275164-52431320	2.8467e-13	0	ZNF217	a,b
BLM	15	15q26.1	chr15:91063142-91264459	1.1221e-12	2	BLM
PRKAA1/PTGER4	16	5p13.1	chr5:40627526-41435714	1.8939e-10	11	PRKAA1,PTGER4
CD44	17	11p13	chr11:35244059-35263023	2.7367e-08	1	CD44
KLF5	18	13q22.1	chr13:73692791-73713874	4.2021e-08	0	KLF5	a
PRKCI	19	3q26.2	chr3:169808167-170128028	5.9745e-08	3	PRKCI	b
1p36.22	20	1p36.22	chr1:10726690-11007071	8.6981e-08	2
MCL1	21	1q21.3	chr1:150536350-150658286	1.1914e-06	4	MCL1	b
HES1	22	3q29	chr3:193464214-193875820	5.2092e-05	3
TRAF2	23	9q34.3	chr9:139793846-139897193	6.0694e-05	8
MYB	24	6q23.3	chr6:135364661-135913077	6.4502e-05	5	MYB	b
10q22.2	25	10q22.2	chr10:77001334-77216726	0.00023169	4
LOC100422737	26	6q21	chr6:107166556-107221941	0.00024414	1	LOC100422737	a
UBE2NL	27	Xq27.3	chrX:143349417-143498295	0.00051829	0	UBE2NL	a
PDCD1LG2/CD274	28	9p24.1	chr9:5408336-5565600	0.00084053	3	PDCD1LG2, CD274
13q12.3	29	13q12.3	chr13:30754530-35520798	0.0013489	30
7p22.3	30	7p22.3	chr7:2374640-2713241	0.0025561	8
9p13.3	31	9p13.3	chr9:35599923-35708091	0.0066023	10
CREB3L1	32	11p11.2	chr11:46330984-46348627	0.0099106	1	CREB3L1
ERBB3	33	12q13.2	chr12:56346048-56527716	0.0254	12	ERBB3	b
C14orf182	34	14q21.3	chr14:50394891-50459878	0.034879	2
B) Peak deletion regions
Peak Name	Rank	Genomic location	Peak region	GISTIC FDR	Gene count	Target(s)	Notes
WWOX	1	16q23.1	chr16:78129058-79627770	5.5748e-159	2	WWOX	d
PDE4D	2	5q11.2	chr5:58260298-59787985	4.408e-99	3	PDE4D	d
CCSER1	3	4q22.1	chr4:91148280-93240505	9.8407e-89	2	GRID2,CCSER1	d
GMDS	4	6p25.3	chr6:1608837-2252425	7.9648e-60	3
PTPRD	5	9p23	chr9:8310705-10619051	5.2648e-53	2	PTPRD	d
FHIT	6	3p14.2	chr3:59034763-61547330	2.1321e-48	3	FHIT	d
MACROD2	7	20p12.1	chr20:14690293-15165995	4.8076e-46	2	MACROD2	d
DMD	8	Xp21.1	chrX:30870233-32661893	3.5879e-37	4	DMD	d
PARK2	9	6q26	chr6:161693099-163153207	4.2793e-35	3	PARK2	d
CDKN2A	10	9p21.3	chr9:21865498-21997722	2.4863e-34	4	CDKN2A	c
IMMP2L	11	7q31.1	chr7:110725672-111366370	2.6803e-27	3	IMMP2L	d
NAALADL2	12	3q26.31	chr3:174793765-175760559	8.2347e-22	4	NAALADL2	d
SMAD4	13	18q21.2	chr18:48514396-48705371	7.7904e-15	3	SMAD4	c
ARID1A	14	1p36.11	chr1:26900639-27127934	1.3337e-14	3	ARID1A	c
CASP3	15	4q35.1	chr4:185257695-185674312	7.0501e-13	5
21q11.2	16	21q11.2	chr21:1-16335988	7.3385e-12	24		e
ITGAV	17	2q32.1	chr2:187373995-187560595	8.7576e-12	3
DIAPH2	18	Xq21.33	chrX:96134519-98718611	1.5581e-09	3	DIAPH2	d
PTEN	19	10q23.31	chr10:89506488-90034038	2.2991e-09	6	PTEN	c
8p23.3	20	8p23.3	chr8:1-1459231	3.8194e-09	10		e
3p26.1	21	3p26.1	chr3:3888895-4532425	4.2841e-09	4
PTPRN2	22	7q36.3	chr7:157294939-158385117	7.9784e-08	5	PTPRN2	d,e
22q13.31	23	22q13.31	chr22:46396244-47857294	1.0896e-07	21		e
2q37.2	24	2q37.2	chr2:235913227-237079324	5.6546e-07	3
RBFOX1	25	16p13.3	chr16:5650599-7771745	6.2808e-07	2	RBFOX1	d
KCNQ1	26	11p15.5	chr11:2441018-2892511	9.8245e-07	4
MAP2K2	27	19p13.3	chr19:3984413-4159100	1.307e-06	5
TCF12	28	15q21.3	chr15:57207772-57583300	2.1735e-06	2
17q24.3	29	17q24.3	chr17:70116519-70595192	6.5883e-06	4
Xp22.2	30	Xp22.2	chrX:9924846-11137490	1.7757e-05	5
KIF26B	31	1q44	chr1:245282267-245913707	1.8259e-05	3
10q22.3	32	10q22.3	chr10:77170686-78629541	6.1399e-05	4
11q25	33	11q25	chr11:130344873-135006516	0.00023783	22	OPCML,NTM	d,e
1p13.2	34	1p13.2	chr1:108504715-120455917	0.00029969	161
9q21.11	35	9q21.11	chr9:38619152-71152237	0.00029969	53
21q22.3	36	21q22.3	chr21:42217276-48129895	0.00068386	115	DSCAM	d,e
18q23	37	18q23	chr18:72777473-78077248	0.00077251	27		e
15q11.2	38	15q11.2	chr15:1-27218028	0.00091969	130		e
12p13.2	39	12p13.2	chr12:7655590-17826819	0.0013806	144
13q12.11	40	13q12.11	chr13:1-21149718	0.0026392	19		e
AKT1	41	14q32.33	chr14:102390095-107349540	0.0035753	70		e
GPHN	42	14q23.3	chr14:66963153-67658112	0.0039748	3
MAP2K4	43	17p12	chr17:11467196-12456081	0.00687	6
18q12.2	44	18q12.2	chr18:35235531-37649063	0.00687	6
PARD3B	45	2q33.3	chr2:204826225-206558638	0.0074857	3	PARD3B	d
TUSC7	46	3q13.31	chr3:116161663-118620828	0.0090861	3
SMARCA4	47	19p13.2	chr19:11040707-11180278	0.013698	2	SMARCA4	c
12q21.2	48	12q21.2	chr12:73601487-91346641	0.03246	59	MGAT4C	d
APC	49	5q31.1	chr5:79550691-136312786	0.033907	288
C) Notes Legend
a	nearest gene to region
b	known amplified oncogene
c	known TSG
d	large gene
e	peak immediately adjacent to telomere
