# Supplementary material for: Somatic copy number alterations in gastric adenocarcinomas among Asian and Western patients
Source: PLoS One. 2017 Apr 20;12(4):e0176045. doi: 10.1371/journal.pone.0176045 (PMC5398631; doi:10.1371/journal.pone.0176045)
Supplement: S3 Table — (XLSX) [file pone.0176045.s009.xlsx]

## Sheet: Sheet1
Supplementary Table 3: Comparison of TCGA peaks with those of our larger study.
Peak metric	294 TCGA patients	659 patients
Amplification peaks	30	38
Deletion peaks	44	54
Unique amplification peaks	1	9
Unique deletion peaks	5	15
Median genes in amplification peak	5	2
Median genes in deletion peak	4	3
Median amplification peak size	438 kb	201 kb
Median deletion peak size	1860 kb	1513 kb
Median size of 20 most significant amplification peaks	282 kb	175 kb
Median size of 20 most significant deletion peaks	1479 kb	645 kb
