# Supplementary material for: Somatic copy number alterations in gastric adenocarcinomas among Asian and Western patients
Source: PLoS One. 2017 Apr 20;12(4):e0176045. doi: 10.1371/journal.pone.0176045 (PMC5398631; doi:10.1371/journal.pone.0176045)
Supplement: S4 Table — (A) All samples; (B) samples classified as CIN; (C) samples classified as non-CIN; (D) controlled by tumor stage; (E) controlled by Lauren classification; (F) including peak regions unique to East or West. (XLSX) [file pone.0176045.s010.xlsx]

## Sheet: Sheet 1
Supplementary Table 4: East-West focal correlation test results.
A) All samples
rank	Event	Correlate Cohort	P value	FDR	Detection Power
1	PTPRD deletion	West	4.08163e-05	0.00685714	1.20154e-26
2	FHIT deletion	East	0.0075102	0.509714	2.07267e-31
3	RBFOX1 deletion	West	0.00910204	0.509714	1.1379e-06
4	DMD deletion	West	0.0166327	0.698571	1.06042e-13
5	PARK2 deletion	West	0.0257347	0.74	1.82493e-23
6	17q24.3 deletion	West	0.0264286	0.74	2.79349e-05
B) Samples classified as CIN
rank	Event	Correlate Cohort	P value	FDR	Detection Power
1	PTPRD deletion	West	0.00814286	0.547429	6.17524e-19
2	RBFOX1 deletion	West	0.00877551	0.547429	2.77849e-06
3	DMD deletion	West	0.00977551	0.547429	7.5262e-12
4	PARK2 deletion	West	0.0215102	0.903429	5.73871e-17
C) Samples classified as non-CIN
rank	Event	Correlate Cohort	P value	FDR	Detection Power
1	PTPRD deletion	West	0.000938776	0.157714	8.13204e-09
D) All samples controlled by stage
rank	Event	Correlate Cohort	P value	FDR	Detection Power
1	PTPRD deletion	West	0.000328542	0.0551951	8.3e-14
2	MAP2K2 deletion	West	0.00474333	0.398439	0.000442765
3	EGFR amplification	East	0.00741273	0.415113	8.73e-12
E) All samples controlled by Lauren classification
rank	Event	Correlate Cohort	P value	FDR	Detection Power
1	PTPRD deletion	West	0.000190275	0.0319662	5.05243e-14
2	EGFR amplification	East	0.00251586	0.211332	6.34845e-11
3	RBFOX1 deletion	West	0.00511628	0.286512	0.000342586
4	FHIT deletion	East	0.01926	0.808922	2.12678e-27
F) Including regions unique to East or West
rank	Event (Analysis)	Correlate Cohort	P value	FDR	Detection Power
1	PTPRD deletion (combined)	West	4.08163e-05	0.0100408	1.20154e-26
2	10q21.3 deletion (East)	East	0.00136735	0.168184	2.08581e-06
3	17q11.2 deletion (East)	East	0.00618367	0.307918	6.61776e-19
4	9p13.3 amplification (West)	West	0.0067551	0.307918	7.8166e-06
5	10p15.3 deletion (East)	East	0.0072449	0.307918	1.64185e-07
6	FHIT deletion (combined)	East	0.0075102	0.307918	2.07267e-31
7	RBFOX1 deletion (combined)	West	0.00910204	0.319872	1.1379e-06
8	DMD deletion (combined)	West	0.0166327	0.511454	1.06042e-13
9	6q27 deletion (West)	West	0.0223469	0.565375	4.1507e-10
10	PARK2 deletion (combined)	West	0.0257347	0.565375	1.82493e-23
11	17q24.3 deletion (combined)	West	0.0264286	0.565375	2.79349e-05
12	1p34.2 amplification (West)	West	0.0279184	0.565375	1.1379e-06
13	10p12.1 deletion (East)	East	0.0298776	0.565375	2.08581e-06
14	14q21.1 deletion (East)	East	0.0340408	0.598146	2.08581e-06
15	TCF12 deletion (combined)	East	0.0450816	0.720429	9.29242e-10
16	11q25 deletion (combined)	East	0.0468571	0.720429	1.27182e-15
17	11q14.2 amplification (West)	West	0.051	0.738	6.03407e-09
18	EGFR amplification (combined)	East	0.0602449	0.823347	6.67107e-11
19	12q12 deletion (West)	West	0.0707755	0.87576	0.00121065
20	MAP2K4 deletion (combined)	West	0.0734898	0.87576	0.0077466
21	WWOX deletion (combined)	West	0.0771633	0.87576	1.38119e-69
22	CREB3L1 amplification (combined)	West	0.0789184	0.87576	4.38045e-08
23	11q12.1 deletion (East)	East	0.0830204	0.87576	2.08581e-06
24	SMARCA4 deletion (combined)	East	0.0859592	0.87576	0.000308618
25	GPHN deletion (combined)	East	0.089	0.87576	6.99004e-08
