# Supplementary material for: Somatic copy number alterations in gastric adenocarcinomas among Asian and Western patients
Source: PLoS One. 2017 Apr 20;12(4):e0176045. doi: 10.1371/journal.pone.0176045 (PMC5398631; doi:10.1371/journal.pone.0176045)
Supplement: S5 Table — (A) All 423 samples with ABSOLUTE calls; (B) 20 CIN samples; (C) 173 non-CIN samples; (D) 76 non-CIN with arm-level deletions; (E) 97 non-CIN samples without arm-level deletions. (XLSX) [file pone.0176045.s011.xlsx]

## Sheet: 423 samples with calls
Supplementary Table 5: East-west arm-level comparison. All samples.
A) All 423 ABSOLUTE samples
Arm	Gain Frequency					Loss Frequency
	Overall	East	West	P	FDR	Overall	East	West	P	FDR
1p	0.0874704	0.104712	0.0732759	0.300385	0.774612	0.212766	0.225131	0.202586	0.633312	0.915388
1q	0.330969	0.34555	0.318966	0.604099	0.917336	0.0638298	0.0942408	0.0387931	0.0268357	0.287799
2p	0.196217	0.230366	0.168103	0.111827	0.573115	0.0472813	0.052356	0.0431034	0.818631	0.989497
2q	0.146572	0.188482	0.112069	0.028078	0.383732	0.0803783	0.0994764	0.0646552	0.211158	0.509264
3p	0.0874704	0.104712	0.0732759	0.300385	0.774612	0.274232	0.267016	0.280172	0.826797	0.989497
3q	0.267139	0.277487	0.258621	0.74057	0.95792	0.111111	0.115183	0.107759	0.876839	0.991706
4p	0.0330969	0.0314136	0.0344828	1	1	0.449173	0.497382	0.409483	0.0774456	0.398104
4q	0.0141844	0.0209424	0.00862069	0.416183	0.774612	0.463357	0.471204	0.456897	0.844693	0.989497
5p	0.236407	0.240838	0.232759	0.908546	1	0.156028	0.188482	0.12931	0.106808	0.398104
5q	0.0165485	0.0157068	0.0172414	1	1	0.364066	0.408377	0.327586	0.104139	0.398104
6p	0.210402	0.198953	0.219828	0.632922	0.926778	0.170213	0.198953	0.146552	0.19339	0.509264
6q	0.144208	0.125654	0.159483	0.334657	0.774612	0.193853	0.209424	0.181034	0.536822	0.846527
7p	0.513002	0.539267	0.491379	0.330558	0.774612	0.0189125	0.026178	0.012931	0.476548	0.812968
7q	0.359338	0.335079	0.37931	0.360919	0.774612	0.13948	0.172775	0.112069	0.0902261	0.398104
8p	0.371158	0.366492	0.375	0.919501	1	0.257683	0.267016	0.25	0.737895	0.975925
8q	0.654846	0.685864	0.62931	0.258381	0.774612	0.0520095	0.0471204	0.0560345	0.826637	0.989497
9p	0.113475	0.136126	0.0948276	0.21807	0.774612	0.392435	0.403141	0.383621	0.690247	0.943338
9q	0.174941	0.193717	0.159483	0.370542	0.774612	0.257683	0.256545	0.258621	1	1
10p	0.297872	0.356021	0.25	0.0190327	0.383732	0.111111	0.0837696	0.133621	0.120787	0.412689
10q	0.163121	0.198953	0.133621	0.0853707	0.573115	0.177305	0.17801	0.176724	1	1
11p	0.125296	0.167539	0.0905172	0.0186556	0.383732	0.163121	0.167539	0.159483	0.894954	0.991706
11q	0.1513	0.188482	0.12069	0.0571988	0.573115	0.160757	0.162304	0.159483	1	1
12p	0.20331	0.209424	0.198276	0.808807	0.95792	0.146572	0.188482	0.112069	0.028078	0.287799
12q	0.186761	0.204188	0.172414	0.452431	0.774612	0.115839	0.125654	0.107759	0.64747	0.915388
13q	0.387707	0.387435	0.387931	0.999999	1	0.118203	0.104712	0.12931	0.453785	0.808922
14q	0.0756501	0.0732984	0.0775862	1	1	0.276596	0.277487	0.275862	1	1
15q	0.0803783	0.104712	0.0603448	0.107373	0.573115	0.257683	0.293194	0.228448	0.146728	0.462759
16p	0.1513	0.172775	0.133621	0.277889	0.774612	0.20331	0.225131	0.185345	0.33292	0.718406
16q	0.0969267	0.109948	0.0862069	0.509362	0.835353	0.283688	0.303665	0.267241	0.448471	0.808922
17p	0.0520095	0.0628272	0.0431034	0.38653	0.774612	0.408983	0.445026	0.37931	0.196495	0.509264
17q	0.144208	0.162304	0.12931	0.404228	0.774612	0.205674	0.246073	0.172414	0.0701095	0.398104
18p	0.212766	0.193717	0.228448	0.405448	0.774612	0.283688	0.350785	0.228448	0.00666733	0.13668
18q	0.0969267	0.104712	0.0905172	0.741603	0.95792	0.458629	0.513089	0.413793	0.0498105	0.398104
19p	0.120567	0.136126	0.107759	0.453431	0.774612	0.274232	0.314136	0.241379	0.101398	0.398104
19q	0.234043	0.240838	0.228448	0.817737	0.95792	0.148936	0.162304	0.137931	0.495712	0.812968
20p	0.531915	0.570681	0.5	0.170487	0.774612	0.0969267	0.078534	0.112069	0.254139	0.578872
20q	0.673759	0.691099	0.659483	0.532293	0.839384	0.00472813	0.0104712	0	0.203298	0.509264
21q	0.0401891	0.0366492	0.0431034	0.807516	0.95792	0.458629	0.481675	0.439655	0.432973	0.808922
22q	0.070922	0.078534	0.0646552	0.704079	0.95792	0.373522	0.445026	0.314655	0.00645016	0.13668
Xp	0.12766	0.120419	0.133621	0.770154	0.95792	0.163121	0.183246	0.146552	0.35504	0.727831
Xq	0.163121	0.198953	0.133621	0.0853707	0.573115	0.113475	0.104712	0.12069	0.646419	0.915388
B) 250 CIN samples
Arm	Gain Frequency					Loss Frequency
	Overall	East	West	P	FDR	Overall	East	West	P	FDR
1p	0.136	0.161017	0.113636	0.355704	0.879893	0.324	0.330508	0.318182	0.892582	1
1q	0.492	0.5	0.484848	0.899217	1	0.092	0.118644	0.0681818	0.192676	0.698925
2p	0.284	0.305085	0.265152	0.574362	0.879893	0.076	0.0847458	0.0681818	0.641105	0.989239
2q	0.212	0.254237	0.174242	0.162676	0.879893	0.124	0.152542	0.0984848	0.249046	0.729348
3p	0.108	0.135593	0.0833333	0.222305	0.879893	0.416	0.347458	0.477273	0.0406218	0.490238
3q	0.312	0.322034	0.30303	0.785352	0.964737	0.172	0.152542	0.189394	0.503444	0.933809
4p	0.052	0.0508475	0.0530303	1	1	0.684	0.728814	0.643939	0.173585	0.698925
4q	0.02	0.0338983	0.00757576	0.191534	0.879893	0.7	0.669492	0.727273	0.336097	0.861248
5p	0.376	0.372881	0.378788	1	1	0.24	0.288136	0.19697	0.103845	0.571609
5q	0.02	0.0169492	0.0227273	1	1	0.588	0.644068	0.537879	0.0957025	0.571609
6p	0.312	0.279661	0.340909	0.339227	0.879893	0.24	0.262712	0.219697	0.460373	0.933809
6q	0.204	0.152542	0.25	0.0608434	0.623645	0.284	0.288136	0.280303	1	1
7p	0.64	0.669492	0.613636	0.428565	0.879893	0.024	0.0338983	0.0151515	0.425398	0.924027
7q	0.4	0.372881	0.424242	0.439352	0.879893	0.228	0.262712	0.19697	0.230226	0.726099
8p	0.268	0.29661	0.242424	0.391183	0.879893	0.408	0.398305	0.416667	0.797506	0.990841
8q	0.68	0.737288	0.628788	0.0778033	0.637987	0.08	0.0677966	0.0909091	0.641757	0.989239
9p	0.112	0.144068	0.0833333	0.160243	0.879893	0.62	0.610169	0.628788	0.794925	0.990841
9q	0.208	0.245763	0.174242	0.211604	0.879893	0.404	0.389831	0.416667	0.699705	0.989239
10p	0.436	0.474576	0.401515	0.2533	0.879893	0.18	0.127119	0.227273	0.0478281	0.490238
10q	0.224	0.237288	0.212121	0.65139	0.879893	0.296	0.279661	0.310606	0.677431	0.989239
11p	0.18	0.237288	0.128788	0.031873	0.623645	0.252	0.245763	0.257576	0.884464	1
11q	0.216	0.271186	0.166667	0.0472516	0.623645	0.248	0.237288	0.257576	0.770008	0.990841
12p	0.24	0.254237	0.227273	0.657887	0.879893	0.224	0.271186	0.181818	0.0969605	0.571609
12q	0.212	0.220339	0.204545	0.876958	1	0.184	0.186441	0.181818	1	1
13q	0.512	0.5	0.522727	0.800026	0.964737	0.164	0.135593	0.189394	0.30539	0.834734
14q	0.092	0.101695	0.0833333	0.665285	0.879893	0.42	0.398305	0.439394	0.523844	0.933809
15q	0.12	0.144068	0.0984848	0.330598	0.879893	0.384	0.398305	0.371212	0.697013	0.989239
16p	0.224	0.245763	0.204545	0.451299	0.879893	0.328	0.338983	0.318182	0.787663	0.990841
16q	0.14	0.152542	0.128788	0.715464	0.916689	0.46	0.457627	0.462121	1	1
17p	0.064	0.0762712	0.0530303	0.606112	0.879893	0.652	0.677966	0.628788	0.428207	0.924027
17q	0.212	0.228814	0.19697	0.642241	0.879893	0.332	0.381356	0.287879	0.139173	0.63401
18p	0.312	0.288136	0.333333	0.494953	0.879893	0.376	0.449153	0.310606	0.0266664	0.490238
18q	0.14	0.161017	0.121212	0.465652	0.879893	0.628	0.635593	0.621212	0.895819	1
19p	0.16	0.161017	0.159091	1	1	0.448	0.491525	0.409091	0.204563	0.698925
19q	0.336	0.313559	0.356061	0.504614	0.879893	0.228	0.254237	0.204545	0.368425	0.888555
20p	0.676	0.70339	0.651515	0.418109	0.879893	0.152	0.110169	0.189394	0.111533	0.571609
20q	0.896	0.881356	0.909091	0.536496	0.879893	0	0	0	2	1
21q	0.06	0.0508475	0.0681818	0.605012	0.879893	0.644	0.644068	0.643939	1	1
22q	0.096	0.110169	0.0833333	0.523231	0.879893	0.584	0.652542	0.522727	0.0406218	0.490238
Xp	0.148	0.144068	0.151515	1	1	0.236	0.254237	0.219697	0.552898	0.944534
Xq	0.196	0.262712	0.136364	0.0162144	0.623645	0.164	0.144068	0.181818	0.494812	0.933809
C) 173 non-CIN samples
Arm	Gain Frequency					Loss Frequency
	Overall	East	West	P	FDR	Overall	East	West	P	FDR
1p	0.017341	0.0136986	0.02	1	1	0.0520231	0.0547945	0.05	1	1
1q	0.0982659	0.0958904	0.1	1	1	0.0231214	0.0547945	0	0.030199	0.309539
2p	0.0693642	0.109589	0.04	0.126758	1	0.00578035	0	0.01	1	1
2q	0.0520231	0.0821918	0.03	0.169652	1	0.017341	0.0136986	0.02	1	1
3p	0.0578035	0.0547945	0.06	1	1	0.0693642	0.136986	0.02	0.00443098	0.166612
3q	0.202312	0.205479	0.2	1	1	0.0231214	0.0547945	0	0.030199	0.309539
4p	0.00578035	0	0.01	1	1	0.109827	0.123288	0.1	0.806228	1
4q	0.00578035	0	0.01	1	1	0.121387	0.150685	0.1	0.351299	1
5p	0.0346821	0.0273973	0.04	0.705158	1	0.0346821	0.0273973	0.04	0.705158	1
5q	0.0115607	0.0136986	0.01	1	1	0.0404624	0.0273973	0.05	0.700303	1
6p	0.0635838	0.0684932	0.06	1	1	0.0693642	0.0958904	0.05	0.364031	1
6q	0.0578035	0.0821918	0.04	0.325599	1	0.0635838	0.0821918	0.05	0.530408	1
7p	0.32948	0.328767	0.33	1	1	0.0115607	0.0136986	0.01	1	1
7q	0.300578	0.273973	0.32	0.614914	1	0.0115607	0.0273973	0	0.176637	0.804678
8p	0.520231	0.479452	0.55	0.441211	1	0.0404624	0.0547945	0.03	0.457168	1
8q	0.618497	0.60274	0.63	0.75277	1	0.0115607	0.0136986	0.01	1	1
9p	0.115607	0.123288	0.11	0.813358	1	0.0635838	0.0684932	0.06	1	1
9q	0.127168	0.109589	0.14	0.647348	1	0.0462428	0.0410959	0.05	1	1
10p	0.0982659	0.164384	0.05	0.018427	0.377754	0.0115607	0.0136986	0.01	1	1
10q	0.0751445	0.136986	0.03	0.0101063	0.377754	0.00578035	0.0136986	0	0.421965	1
11p	0.0462428	0.0547945	0.04	0.72269	1	0.0346821	0.0410959	0.03	1	1
11q	0.0578035	0.0547945	0.06	1	1	0.0346821	0.0410959	0.03	1	1
12p	0.150289	0.136986	0.16	0.829945	1	0.0346821	0.0547945	0.02	0.403049	1
12q	0.150289	0.178082	0.13	0.397176	1	0.017341	0.0273973	0.01	0.573903	1
13q	0.208092	0.205479	0.21	1	1	0.0520231	0.0547945	0.05	1	1
14q	0.0520231	0.0273973	0.07	0.305543	1	0.0693642	0.0821918	0.06	0.76326	1
15q	0.0231214	0.0410959	0.01	0.311561	1	0.0751445	0.123288	0.04	0.0464679	0.381037
16p	0.0462428	0.0547945	0.04	0.72269	1	0.0231214	0.0410959	0.01	0.311561	1
16q	0.0346821	0.0410959	0.03	1	1	0.0289017	0.0547945	0.01	0.163477	0.804678
17p	0.0346821	0.0410959	0.03	1	1	0.0578035	0.0684932	0.05	0.744441	1
17q	0.0462428	0.0547945	0.04	0.72269	1	0.0231214	0.0273973	0.02	1	1
18p	0.0693642	0.0410959	0.09	0.243249	1	0.150289	0.191781	0.12	0.203707	0.835199
18q	0.0346821	0.0136986	0.05	0.245098	1	0.213873	0.315068	0.14	0.00812742	0.166612
19p	0.0635838	0.0958904	0.04	0.206207	1	0.0231214	0.0273973	0.02	1	1
19q	0.0867052	0.123288	0.06	0.175484	1	0.0346821	0.0136986	0.05	0.245098	0.913546
20p	0.323699	0.356164	0.3	0.510967	1	0.017341	0.0273973	0.01	0.573903	1
20q	0.352601	0.383562	0.33	0.520531	1	0.0115607	0.0273973	0	0.176637	0.804678
21q	0.0115607	0.0136986	0.01	1	1	0.190751	0.219178	0.17	0.438738	1
22q	0.0346821	0.0273973	0.04	0.705158	1	0.0693642	0.109589	0.04	0.126758	0.804678
Xp	0.0982659	0.0821918	0.11	0.613032	1	0.0578035	0.0684932	0.05	0.744441	1
Xq	0.115607	0.0958904	0.13	0.63161	1	0.0404624	0.0410959	0.04	1	1
D) 76 non-CIN with arm-level deletions
Arm	Gain Frequency					Loss Frequency
	Overall	East	West	P	FDR	Overall	East	West	P	FDR
1p	0.0131579	0.0243902	0	1	1	0.118421	0.097561	0.142857	0.724578	1
1q	0.0526316	0.0731707	0.0285714	0.619712	1	0.0526316	0.097561	0	0.119745	1
2p	0.118421	0.170732	0.0571429	0.1658	0.849725	0.0131579	0	0.0285714	0.460526	1
2q	0.0921053	0.121951	0.0571429	0.441508	1	0.0394737	0.0243902	0.0571429	0.59175	1
3p	0.0394737	0	0.0857143	0.093101	0.849725	0.157895	0.243902	0.0571429	0.0307526	1
3q	0.263158	0.268293	0.257143	1	1	0.0526316	0.097561	0	0.119745	1
4p	0	0	0	2	1	0.25	0.219512	0.285714	0.598603	1
4q	0	0	0	2	1	0.276316	0.268293	0.285714	1	1
5p	0.0394737	0.0243902	0.0571429	0.59175	1	0.0789474	0.0487805	0.114286	0.405242	1
5q	0.0131579	0.0243902	0	1	1	0.0921053	0.0487805	0.142857	0.237549	1
6p	0.0789474	0.097561	0.0571429	0.680862	1	0.157895	0.170732	0.142857	0.764737	1
6q	0.0657895	0.097561	0.0285714	0.366187	1	0.144737	0.146341	0.142857	1	1
7p	0.473684	0.463415	0.485714	1	1	0.0263158	0.0243902	0.0285714	1	1
7q	0.421053	0.365854	0.485714	0.354159	1	0.0263158	0.0487805	0	0.496491	1
8p	0.381579	0.390244	0.371429	1	1	0.0921053	0.097561	0.0857143	1	1
8q	0.526316	0.560976	0.485714	0.645404	1	0.0263158	0.0243902	0.0285714	1	1
9p	0.118421	0.195122	0.0285714	0.0332015	0.849725	0.144737	0.121951	0.171429	0.745132	1
9q	0.118421	0.170732	0.0571429	0.1658	0.849725	0.105263	0.0731707	0.142857	0.458667	1
10p	0.131579	0.195122	0.0571429	0.0970242	0.849725	0.0263158	0.0243902	0.0285714	1	1
10q	0.0921053	0.146341	0.0285714	0.115786	0.849725	0.0131579	0.0243902	0	1	1
11p	0.0657895	0.0731707	0.0571429	1	1	0.0789474	0.0731707	0.0857143	1	1
11q	0.0921053	0.0731707	0.114286	0.696819	1	0.0789474	0.0731707	0.0857143	1	1
12p	0.197368	0.146341	0.257143	0.25924	1	0.0789474	0.097561	0.0571429	0.680862	1
12q	0.223684	0.219512	0.228571	1	1	0.0394737	0.0487805	0.0285714	1	1
13q	0.197368	0.219512	0.171429	0.773815	1	0.118421	0.097561	0.142857	0.724578	1
14q	0.0526316	0.0243902	0.0857143	0.328904	1	0.157895	0.146341	0.171429	1	1
15q	0.0394737	0.0487805	0.0285714	1	1	0.171053	0.219512	0.114286	0.359985	1
16p	0.0657895	0.0731707	0.0571429	1	1	0.0526316	0.0731707	0.0285714	0.619712	1
16q	0.0526316	0.0487805	0.0571429	1	1	0.0657895	0.097561	0.0285714	0.366187	1
17p	0.0657895	0.0731707	0.0571429	1	1	0.131579	0.121951	0.142857	1	1
17q	0.0921053	0.097561	0.0857143	1	1	0.0526316	0.0487805	0.0571429	1	1
18p	0.118421	0.0731707	0.171429	0.287252	1	0.342105	0.341463	0.342857	1	1
18q	0.0526316	0.0243902	0.0857143	0.328904	1	0.486842	0.560976	0.4	0.176347	1
19p	0.0921053	0.146341	0.0285714	0.115786	0.849725	0.0526316	0.0487805	0.0571429	1	1
19q	0.118421	0.170732	0.0571429	0.1658	0.849725	0.0789474	0.0243902	0.142857	0.0888736	1
20p	0.421053	0.439024	0.4	0.817354	1	0.0394737	0.0487805	0.0285714	1	1
20q	0.460526	0.487805	0.428571	0.649762	1	0.0263158	0.0487805	0	0.496491	1
21q	0.0131579	0.0243902	0	1	1	0.434211	0.390244	0.485714	0.488198	1
22q	0.0657895	0.0487805	0.0857143	0.656684	1	0.157895	0.195122	0.114286	0.36703	1
Xp	0.105263	0.097561	0.114286	1	1	0.131579	0.121951	0.142857	1	1
Xq	0.144737	0.121951	0.171429	0.745132	1	0.0921053	0.0731707	0.114286	0.696819	1
E) 97 non-CIN samples without broad deletions
Arm	Gain Frequency
	Overall	East	West	P	FDR
1p	0.0206186	0	0.0307692	0.553265	1
1q	0.134021	0.125	0.138462	1	1
2p	0.0309278	0.03125	0.0307692	1	1
2q	0.0206186	0.03125	0.0153846	1	1
3p	0.0721649	0.125	0.0461538	0.213919	1
3q	0.154639	0.125	0.169231	0.767042	1
4p	0.0103093	0	0.0153846	1	1
4q	0.0103093	0	0.0153846	1	1
5p	0.0309278	0.03125	0.0307692	1	1
5q	0.0103093	0	0.0153846	1	1
6p	0.0515464	0.03125	0.0615385	0.663823	1
6q	0.0515464	0.0625	0.0461538	1	1
7p	0.216495	0.15625	0.246154	0.433247	1
7q	0.206186	0.15625	0.230769	0.438529	1
8p	0.628866	0.59375	0.646154	0.658835	1
8q	0.690722	0.65625	0.707692	0.644829	1
9p	0.113402	0.03125	0.153846	0.094748	1
9q	0.134021	0.03125	0.184615	0.0545555	1
10p	0.0721649	0.125	0.0461538	0.213919	1
10q	0.0618557	0.125	0.0307692	0.0898552	1
11p	0.0309278	0.03125	0.0307692	1	1
11q	0.0309278	0.03125	0.0307692	1	1
12p	0.113402	0.125	0.107692	1	1
12q	0.0927835	0.125	0.0769231	0.471711	1
13q	0.216495	0.1875	0.230769	0.794411	1
14q	0.0515464	0.03125	0.0615385	0.663823	1
15q	0.0103093	0.03125	0	0.329897	1
16p	0.0309278	0.03125	0.0307692	1	1
16q	0.0206186	0.03125	0.0153846	1	1
17p	0.0103093	0	0.0153846	1	1
17q	0.0103093	0	0.0153846	1	1
18p	0.0309278	0	0.0461538	0.548562	1
18q	0.0206186	0	0.0307692	0.553265	1
19p	0.0412371	0.03125	0.0461538	1	1
19q	0.0618557	0.0625	0.0615385	1	1
20p	0.247423	0.25	0.246154	1	1
20q	0.268041	0.25	0.276923	0.813187	1
21q	0.0103093	0	0.0153846	1	1
22q	0.0103093	0	0.0153846	1	1
Xp	0.0927835	0.0625	0.107692	0.713332	1
Xq	0.0927835	0.0625	0.107692	0.713332	1
